# Supplementary material for: Effect of the number of unhealthy lifestyles in middle-aged and elderly people on hypertension and the first occurrence of ischemic stroke after the disease
Source: Front Cardiovasc Med. 2023 May 30;10:1152423. doi: 10.3389/fcvm.2023.1152423 (PMC10262039; doi:10.3389/fcvm.2023.1152423)
Supplement: Supplementary file 1 [file Table1.xlsx]

## Sheet: Sheet1
排序	性别	年龄	文化程度	教育年限	年收入	经济差	居住环境	环境差	冠心病	糖尿病	其他慢性病	家族史父亲	家族史母亲	心率	BMI		体育锻炼		缺乏锻炼	饮食爱好		吸烟（年）	饮酒（年）	睡眠情况		高血压分级	是否高血压
1	1	69	1	12	2	1	2	1	0	1	0	1	1	80	28.7317	1	1	0	1	1	1	0	1	3	1	2	1
2	1	82	4	16	2	1	2	1	1	0	0	0	0	78	24.0569	1	3	1	0	3	1	1	0	2	1	0	0
3	2	68	0	9	1	0	2	1	0	1	1	1	1	60	26.7698	1	1	0	1	3	1	0	0	3	1	3	1
4	1	72	4	16	2	1	2	1	0	0	1	1	1	80	19.5502	0	3	1	0	0	0	1	1	1	0	0	0
5	1	78	0	9	1	0	2	1	0	0	0	0	0	70	29.2969	1	1	0	1	4	1	1	1	3	1	0	0
6	2	68	0	9	1	0	2	1	1	0	0	0	1	65	23.1911	0	1	0	1	0	0	0	0	1	0	2	1
7	1	76	0	9	2	1	2	1	1	1	0	1	1	70	23.8054	0	3	1	0	3	1	0	0	2	1	0	0
9	1	67	1	12	3	1	1	1	1	0	0	0	1	70	21.2585	0	3	1	0	0	0	1	1	3	1	0	0
10	2	69	0	9	3	1	1	1	0	0	0	0	1	70	24.6711	1	1	0	1	0	0	0	0	2	1	3	1
11	1	66	0	9	2	1	2	1	0	1	0	0	1	78	26.3524	1	3	1	0	4	1	1	0	2	1	2	1
13	1	77	1	12	2	1	2	1	0	1	0	0	0	85	26.7514	1	3	1	0	0	0	1	1	1	0	2	1
14	2	66	0	9	2	1	2	1	1	0	0	0	1	76	26.5646	1	3	1	0	0	0	0	0	1	0	0	0
15	1	62	1	12	2	1	1	1	1	0	1	0	0	62	20.2354	0	3	1	0	0	0	0	0	2	1	0	0
16	1	81	4	16	3	1	2	1	0	0	0	0	0	101	25.6489	1	3	1	0	0	0	1	1	2	1	2	1
17	1	81	1	12	2	1	2	1	0	0	0	0	1	75	26.6193	1	3	1	0	3	1	1	0	2	1	3	1
18	2	78	0	9	2	1	2	1	0	0	0	0	0	67	24.8358	1	3	1	0	4	1	0	0	1	0	3	1
21	1	70	1	12	3	1	2	1	0	0	0	0	0	86	28.3737	1	1	0	1	0	0	1	1	3	1	3	1
22	2	70	4	16	3	1	2	1	0	0	0	0	0	88	23.4375	0	1	0	1	0	0	0	0	2	1	2	1
24	1	58	0	9	2	1	1	1	0	0	0	0	0	90	19.1516	0	1	0	1	0	0	1	1	2	1	0	0
25	2	85	0	9	2	1	2	1	0	0	0	0	0	98	23.3091	0	1	0	1	0	0	0	0	2	1	0	0
27	2	67	1	12	3	1	2	1	0	0	0	1	0	86	25.4767	1	1	0	1	0	0	0	0	2	1	2	1
28	2	76	0	9	2	1	1	1	0	0	0	0	0	90	20.5049	0	1	0	1	0	0	0	0	3	1	0	0
30	2	64	1	12	3	1	2	1	0	0	0	0	0	74	21.3382	0	2	1	0	3	1	0	0	1	0	3	1
33	2	74	1	12	3	1	2	1	1	1	0	0	0	70	25.9695	1	1	0	1	3	1	0	0	1	0	2	1
35	2	61	1	12	3	1	2	1	1	0	0	1	0	65	27.7778	1	1	0	1	0	0	0	0	1	0	3	1
36	2	88	1	12	3	1	2	1	0	0	1	0	0	91	24.7737	1	1	0	1	0	0	0	0	1	0	3	1
42	1	52	0	9	3	1	1	1	0	1	0	0	1	82	30.4218	1	3	1	0	1	1	0	1	1	0	0	0
43	1	70	4	16	3	1	2	1	1	0	0	0	1	64	24.3945	1	2	1	0	0	0	1	0	1	0	0	0
45	2	70	0	9	2	1	2	1	0	0	0	0	0	69	26.6667	1	1	0	1	3	1	0	0	1	0	2	1
47	2	68	0	9	3	1	2	1	0	1	0	1	1	65	25.8022	1	1	0	1	0	0	0	0	1	0	1	1
48	1	60	4	16	1	0	2	1	0	1	0	0	1	76	26.5731	1	2	1	0	4	1	0	0	1	0	0	0
49	1	67	0	9	3	1	2	1	0	1	0	0	0	68	22.4813	0	2	1	0	0	0	0	0	2	1	0	0
51	2	66	1	12	2	1	2	1	0	0	0	0	0	84	25.9803	1	2	1	0	0	0	0	0	2	1	0	0
52	1	70	0	9	1	0	0	0	0	1	0	0	0	94	25.9895	1	1	0	1	0	0	0	0	1	0	2	1
53	1	63	0	9	2	1	2	1	0	0	0	0	0	61	22.4913	0	3	1	0	0	0	1	0	2	1	0	0
54	1	80	1	12	2	1	2	1	0	0	0	0	0	66	25.5558	1	3	1	0	0	0	1	0	2	1	3	1
57	1	52	1	12	1	0	1	1	0	0	0	0	1	78	19.1347	0	2	1	0	0	0	1	0	2	1	0	0
58	1	65	0	9	2	1	2	1	0	0	0	0	0	68	23.8751	0	1	0	1	0	0	0	0	3	1	3	1
59	2	54	1	12	2	1	2	1	0	0	0	0	0	68	30.0781	1	1	0	1	0	0	0	0	2	1	3	1
60	2	65	0	9	2	1	2	1	1	0	0	0	0	88	25.2237	1	1	0	1	0	0	0	0	1	0	3	1
61	1	68	1	12	1	0	2	1	0	0	0	0	0	82	27.9421	1	3	1	0	0	0	0	0	3	1	0	0
62	1	68	0	9	2	1	2	1	0	0	0	0	0	72	27.3438	1	1	0	1	0	0	0	1	2	1	3	1
63	1	64	0	9	2	1	2	1	0	1	0	0	0	72	21.2585	0	1	0	1	0	0	0	0	2	1	3	1
66	1	70	0	9	2	1	2	1	0	0	0	0	0	73	22.8571	0	1	0	1	0	0	1	1	2	1	3	1
67	1	44	1	12	2	1	2	1	0	1	0	0	0	73	25.9516	1	1	0	1	0	0	0	1	2	1	2	1
68	2	70	0	9	2	1	2	1	0	0	0	0	0	91	24.0346	1	1	0	1	0	0	0	0	2	1	0	0
69	1	53	0	9	2	1	2	1	0	0	0	0	0	69	19.1001	0	1	0	1	0	0	0	0	2	1	0	0
70	1	78	0	9	2	1	2	1	0	0	0	0	0	69	26.4721	1	1	0	1	0	0	0	0	3	1	3	1
71	1	53	0	9	2	1	2	1	0	1	0	0	0	72	26.2976	1	1	0	1	0	0	1	0	2	1	3	1
72	2	71	0	9	2	1	2	1	1	0	0	0	0	74	25.9695	1	1	0	1	0	0	0	0	2	1	0	0
73	2	70	0	9	2	1	2	1	0	0	0	0	0	68	17.4044	0	1	0	1	0	0	0	0	2	1	0	0
74	2	83	0	9	1	0	2	1	0	0	0	0	0	72	17.4818	0	1	0	1	0	0	0	1	3	1	3	1
76	2	74	0	9	2	1	2	1	1	1	0	0	0	73	21.3675	0	1	0	1	0	0	0	0	2	1	2	1
77	2	71	0	9	2	1	2	1	0	0	0	0	0	87	25.7117	1	3	1	0	0	0	0	0	1	0	0	0
78	1	65	0	9	2	1	2	1	0	1	0	0	0	83	24.8857	1	1	0	1	0	0	1	1	3	1	1	1
79	2	79	0	9	1	0	2	1	0	0	0	0	0	80	24.653	1	1	0	1	0	0	0	0	1	0	0	0
83	2	68	0	9	2	1	1	1	0	0	0	0	0	67	20.8324	0	1	0	1	0	0	0	0	3	1	3	1
86	2	68	4	16	2	1	2	1	1	0	0	0	0	90	33.9501	1	1	0	1	0	0	0	0	3	1	3	1
87	1	75	0	9	2	1	2	1	1	0	0	0	0	70	27.3226	1	2	1	0	0	0	1	0	1	0	0	0
88	2	69	1	12	2	1	2	1	0	1	0	0	0	94	22.9399	0	1	0	1	0	0	0	0	1	0	0	0
90	2	93	0	9	2	1	2	1	0	0	1	0	0	76	19.1461	0	3	1	0	0	0	0	0	3	1	0	0
91	2	76	1	12	1	0	1	1	0	0	1	0	0	76	28.0038	1	2	1	0	0	0	0	0	1	0	0	0
92	1	81	0	9	2	1	2	1	1	1	0	0	0	71	26.3138	1	3	1	0	0	0	1	1	1	0	2	1
94	1	87	0	9	2	1	2	1	1	0	0	0	0	80	25.0762	1	1	0	1	0	0	1	1	3	1	0	0
95	2	92	0	9	1	0	1	1	0	0	0	0	0	95	28.8889	1	1	0	1	3	1	1	1	1	0	3	1
96	2	69	0	9	2	1	2	1	1	0	0	0	1	62	28.1337	1	1	0	1	3	1	0	0	1	0	3	1
97	2	65	0	9	1	0	2	1	0	1	0	0	0	69	23.6115	0	3	1	0	0	0	0	0	1	0	0	0
98	2	76	0	9	2	1	1	1	0	1	0	0	0	78	26.1849	1	1	0	1	0	0	0	0	1	0	0	0
99	2	76	1	12	1	0	2	1	0	1	0	0	0	74	32.2526	1	3	1	0	0	0	0	0	1	0	0	0
100	2	66	0	9	2	1	1	1	0	0	1	0	0	94	27.3909	1	1	0	1	0	0	0	0	1	0	2	1
101	2	66	0	9	1	0	2	1	0	1	0	0	1	77	28.519	1	3	1	0	0	0	0	0	1	0	0	0
102	1	66	3	15	2	1	2	1	0	1	0	1	0	72	23.5551	0	3	1	0	0	0	1	1	1	0	0	0
103	2	71	0	9	1	0	2	1	1	0	0	0	0	84	25.1405	1	3	1	0	0	0	0	0	1	0	0	0
104	2	85	0	9	1	0	1	1	1	1	0	0	0	78	21.1109	0	3	1	0	0	0	0	0	1	0	0	0
107	1	78	3	15	2	1	2	1	0	0	0	0	0	84	25.9516	1	1	0	1	3	1	0	0	3	1	3	1
110	2	58	1	12	2	1	0	0	1	0	0	0	1	75	23.1405	0	2	1	0	0	0	0	0	3	1	0	0
111	1	95	0	9	2	1	2	1	0	0	0	0	0	72	29.3848	1	1	0	1	1	1	0	1	3	1	3	1
112	2	71	0	9	2	1	2	1	0	1	0	0	1	80	26.6728	1	2	1	0	3	1	0	0	3	1	3	1
113	2	67	0	9	2	1	2	1	0	1	0	0	0	75	20	0	2	1	0	0	0	0	0	2	1	0	0
114	1	67	0	9	2	1	2	1	0	1	0	0	0	72	30.6689	1	1	0	1	3	1	1	1	1	0	3	1
115	2	84	0	9	2	1	2	1	0	1	0	0	0	71	23.6244	0	1	0	1	0	0	0	0	1	0	0	0
116	1	84	1	12	2	1	2	1	1	0	0	0	0	78	23.4375	0	1	0	1	0	0	1	0	2	1	2	1
117	2	63	0	9	2	1	2	1	0	0	0	1	0	81	24.8889	1	2	1	0	3	1	0	0	2	1	2	1
118	1	62	0	9	2	1	2	1	0	0	0	0	0	78	26.0375	1	1	0	1	1	1	1	0	2	1	3	1
119	2	80	0	9	1	0	2	1	0	1	0	0	1	74	24.6548	1	1	0	1	0	0	0	0	2	1	2	1
120	2	67	1	12	2	1	1	1	0	1	0	0	0	80	21.7738	0	3	1	0	3	1	1	1	1	0	0	0
121	2	82	0	9	2	1	1	1	0	1	0	0	0	86	30.8463	1	1	0	1	0	0	0	0	2	1	0	0
123	2	53	0	9	2	1	1	1	0	0	0	1	1	80	27.0552	1	2	1	0	3	1	0	0	1	0	3	1
124	1	60	1	12	2	1	2	1	0	1	0	1	1	75	25.2092	1	2	1	0	0	0	1	0	1	0	2	1
125	2	61	0	9	2	1	2	1	0	1	0	0	0	78	27.2392	1	2	1	0	0	0	0	0	2	1	0	0
130	1	70	3	15	2	1	2	1	0	1	0	1	0	84	26.2188	1	1	0	1	0	0	0	0	3	1	3	1
131	1	72	0	9	2	1	1	1	0	0	0	1	0	90	26.8923	1	1	0	1	0	0	1	0	3	1	0	0
132	1	86	1	12	2	1	1	1	0	1	0	0	0	81	23.0546	0	1	0	1	0	0	1	0	1	0	2	1
133	2	81	1	12	2	1	1	1	0	1	0	0	0	70	26.3535	1	2	1	0	3	1	0	0	2	1	0	0
134	2	79	1	12	2	1	1	1	0	0	0	0	0	70	73.0253	1	1	0	1	0	0	0	0	3	1	3	1
135	2	71	0	9	2	1	1	1	1	0	0	0	0	70	24.1217	1	1	0	1	0	0	0	0	1	0	2	1
136	2	80	1	12	2	1	2	1	0	0	0	0	0	78	23.8751	0	1	0	1	0	0	0	0	2	1	3	1
137	2	60	0	9	2	1	2	1	0	0	0	0	0	74	26.8352	1	1	0	1	0	0	0	0	2	1	2	1
138	2	44	0	9	2	1	2	1	1	1	1	0	0	76	29.5159	1	1	0	1	0	0	0	0	2	1	1	1
139	1	67	0	9	2	1	2	1	0	0	0	0	0	72	24.4898	1	1	0	1	0	0	1	1	1	0	0	0
140	2	68	0	9	2	1	2	1	0	0	0	0	0	67	24.0346	1	1	0	1	0	0	0	0	2	1	2	1
141	1	63	0	9	2	1	2	1	0	1	0	0	0	77	21.7079	0	1	0	1	0	0	1	1	2	1	1	1
142	2	66	0	9	2	1	2	1	1	1	0	0	0	71	29.6665	1	1	0	1	0	0	0	0	2	1	2	1
143	2	77	0	9	2	1	2	1	0	0	0	0	0	76	30.0801	1	1	0	1	0	0	0	0	2	1	3	1
144	1	75	0	9	2	1	2	1	0	0	0	0	0	75	23.3881	0	1	0	1	0	0	1	1	3	1	3	1
145	1	80	0	9	2	1	2	1	0	0	0	0	0	67	24.9135	1	1	0	1	0	0	0	0	2	1	0	0
146	2	80	0	9	2	1	2	1	0	0	0	0	0	71	23.3726	0	1	0	1	0	0	0	0	2	1	2	1
147	2	59	0	9	2	1	2	1	0	1	0	0	0	81	29.5159	1	1	0	1	0	0	0	0	2	1	1	1
148	2	72	0	9	2	1	1	1	0	0	0	0	0	75	21.4573	0	1	0	1	0	0	0	0	2	1	0	0
150	1	79	0	9	2	1	2	1	0	0	0	0	0	74	23.5883	0	1	0	1	0	0	0	0	2	1	2	1
153	1	61	1	12	1	0	2	1	0	0	0	0	0	70	19.8141	0	3	1	0	0	0	1	0	2	1	0	0
154	1	74	4	16	2	1	2	1	0	1	0	0	0	91	20.9366	0	3	1	0	0	0	1	0	1	0	2	1
155	1	50	1	12	2	1	2	1	0	1	0	1	0	77	23.8087	0	3	1	0	0	0	1	1	3	1	0	0
156	1	57	1	12	2	1	2	1	0	0	0	1	1	71	25.9095	1	1	0	1	0	0	0	0	3	1	3	1
157	1	61	1	12	2	1	2	1	0	1	0	1	0	78	30.8444	1	1	0	1	1	1	1	1	3	1	2	1
159	1	76	0	9	1	0	1	1	0	1	0	0	0	68	29.8233	1	1	0	1	0	0	0	0	1	0	2	1
161	1	57	0	9	2	1	2	1	0	0	0	0	1	78	29.7578	1	2	1	0	0	0	1	0	2	1	2	1
162	2	68	3	15	2	1	2	1	0	1	0	1	1	78	24.2188	1	1	0	1	3	1	0	0	3	1	2	1
163	1	93	0	9	2	1	2	1	1	0	1	0	0	82	27.1809	1	1	0	1	0	0	0	0	3	1	3	1
164	1	82	0	9	1	0	2	1	1	0	0	0	0	94	23.1111	0	1	0	1	0	0	0	0	3	1	3	1
165	2	77	1	12	1	0	2	1	0	1	0	1	0	77	26.635	1	3	1	0	1	1	0	0	3	1	0	0
166	2	56	0	9	1	0	2	1	0	0	1	1	0	89	29.2969	1	3	1	0	0	0	0	0	2	1	0	0
167	2	69	1	12	2	1	1	1	1	1	0	0	0	92	19.5918	0	3	1	0	0	0	0	0	3	1	0	0
170	2	60	1	12	2	1	2	1	0	0	0	0	0	93	23.0112	0	3	1	0	0	0	0	0	3	1	0	0
171	1	73	0	9	2	1	2	1	0	0	0	0	0	78	24.9068	1	3	1	0	4	1	1	1	1	0	3	1
172	2	72	0	9	2	1	1	1	1	1	0	1	1	82	25.0315	1	1	0	1	3	1	0	0	1	0	1	1
174	2	57	1	12	2	1	2	1	1	0	0	1	1	73	26.7094	1	3	1	0	4	1	0	0	3	1	3	1
175	1	73	0	9	2	1	2	1	1	1	0	0	0	76	20.061	0	3	1	0	4	1	1	0	1	0	0	0
180	2	82	0	9	2	1	2	1	0	1	0	0	0	82	26.6667	1	1	0	1	0	0	0	0	3	1	3	1
181	1	76	0	9	2	1	2	1	0	0	0	0	0	67	26.8923	1	1	0	1	0	0	0	0	3	1	0	0
182	1	71	0	9	2	1	2	1	1	0	0	1	0	61	28.7529	1	3	1	0	0	0	0	1	3	1	2	1
183	2	76	0	9	2	1	2	1	0	1	0	0	0	58	21.0741	0	3	1	0	3	1	0	0	2	1	3	1
185	2	60	0	9	2	1	2	1	0	0	0	0	0	72	22.151	0	3	1	0	0	0	0	0	3	1	0	0
186	1	76	1	12	2	1	2	1	1	0	0	0	1	79	24.2002	1	1	0	1	0	0	1	1	2	1	3	1
187	2	84	1	12	1	0	2	1	0	0	0	1	0	71	25.9833	1	1	0	1	0	0	0	0	2	1	3	1
190	2	68	0	9	1	0	1	1	0	1	0	0	1	76	25.8065	1	3	1	0	4	1	0	0	3	1	3	1
192	2	66	0	9	1	0	1	1	1	1	0	0	0	81	22.3488	0	3	1	0	4	1	0	0	1	0	2	1
193	1	55	1	12	1	0	2	1	0	0	0	1	1	58	27.31	1	3	1	0	0	0	0	0	2	1	0	0
194	1	79	3	15	2	1	2	1	1	1	0	0	0	62	23.3244	0	3	1	0	0	0	0	0	1	0	0	0
195	2	68	0	9	2	1	2	1	0	1	0	0	1	76	26.78	1	3	1	0	0	0	0	0	1	0	0	0
196	1	83	0	9	1	0	2	1	1	1	0	0	0	65	25.1148	1	3	1	0	0	0	0	0	2	1	0	0
197	2	66	0	9	2	1	2	1	0	0	0	0	0	70	30.8248	1	3	1	0	0	0	0	0	3	1	0	0
198	2	51	1	12	2	1	2	1	0	0	0	0	1	90	28.1918	1	3	1	0	4	1	0	0	2	1	2	1
200	2	87	0	9	2	1	2	1	0	1	0	0	0	78	23.5975	0	1	0	1	4	1	1	0	1	0	3	1
201	2	64	1	12	2	1	2	1	0	1	0	0	0	82	21.2306	0	3	1	0	0	0	0	0	3	1	0	0
202	2	68	0	9	2	1	2	1	0	0	0	0	0	85	25.4433	1	1	0	1	3	1	1	0	1	0	0	0
208	2	69	0	9	2	1	2	1	1	1	0	1	1	78	21.045	0	3	1	0	1	1	0	0	1	0	3	1
209	2	77	1	12	2	1	2	1	1	0	0	0	0	90	30.3789	1	1	0	1	0	0	0	0	1	0	3	1
210	1	66	0	9	2	1	2	1	0	1	0	0	1	48	29.1495	1	3	1	0	3	1	1	0	1	0	3	1
212	1	70	0	9	2	1	2	1	0	0	0	0	0	51	23.9434	0	1	0	1	0	0	1	1	2	1	3	1
216	1	80	0	9	2	1	2	1	0	0	0	0	0	85	20.202	0	1	0	1	0	0	1	1	2	1	0	0
219	1	55	0	9	2	1	2	1	0	1	0	0	0	68	22.4913	0	2	1	0	3	1	1	1	2	1	3	1
222	1	65	0	9	2	1	2	1	1	0	0	0	0	70	21.875	0	1	0	1	0	0	0	0	2	1	0	0
223	1	77	1	12	2	1	2	1	0	0	0	0	0	70	22.4913	0	2	1	0	0	0	0	0	2	1	0	0
224	1	71	0	9	2	1	2	1	0	0	0	0	0	65	29.2969	1	1	0	1	0	0	1	1	2	1	3	1
226	1	45	3	15	2	1	2	1	0	0	0	0	1	72	21.4536	0	1	0	1	1	1	1	1	3	1	0	0
228	1	75	0	9	2	1	1	1	0	0	0	0	0	67	33.4252	1	1	0	1	1	1	1	1	2	1	3	1
230	1	70	1	12	2	1	2	1	1	0	1	0	1	76	24.6548	1	1	0	1	1	1	1	1	1	0	2	1
231	2	68	0	9	1	0	1	1	0	0	0	0	0	79	20.6131	0	1	0	1	0	0	0	0	2	1	3	1
234	1	50	0	9	2	1	2	1	0	1	0	0	1	75	27.0051	1	1	0	1	1	1	0	1	3	1	3	1
235	1	57	3	15	2	1	2	1	0	0	0	0	0	74	28.2284	1	1	0	1	1	1	1	1	3	1	3	1
236	2	66	0	9	2	1	2	1	1	0	1	0	0	72	23.8054	0	1	0	1	4	1	0	0	2	1	2	1
237	1	79	0	9	2	1	1	1	0	1	0	0	0	103	26.6728	1	1	0	1	3	1	0	1	1	0	2	1
238	2	62	1	12	2	1	2	1	0	0	0	0	1	75	19.9792	0	2	1	0	0	0	0	0	1	0	0	0
239	1	56	0	9	2	1	1	1	0	0	0	1	0	75	19.8413	0	1	0	1	4	1	1	1	2	1	2	1
240	1	82	0	9	2	1	1	1	0	0	0	0	0	92	21.7079	0	1	0	1	0	0	1	0	2	1	0	0
241	1	63	0	9	1	0	0	0	0	0	0	0	0	80	19.8413	0	1	0	1	0	0	1	0	2	1	2	1
243	2	74	0	9	1	0	1	1	0	1	0	0	1	90	21.2279	0	1	0	1	0	0	0	0	2	1	2	1
244	2	45	1	12	1	0	1	1	0	0	0	0	0	90	20.4294	0	1	0	1	0	0	0	0	2	1	0	0
246	1	49	0	9	2	1	1	1	0	0	0	0	0	95	26.7539	1	1	0	1	1	1	1	1	2	1	2	1
248	1	74	0	9	1	0	1	1	1	0	0	0	0	81	26.4321	1	1	0	1	0	0	0	0	2	1	3	1
249	1	54	0	9	1	0	1	1	0	1	0	1	1	82	30.195	1	1	0	1	1	1	1	1	2	1	3	1
250	2	85	3	15	2	1	2	1	0	1	0	0	1	72	24.1671	1	1	0	1	0	0	0	0	2	1	3	1
253	2	69	0	9	2	1	2	1	1	0	0	0	0	67	28.4203	1	3	1	0	0	0	0	0	3	1	0	0
255	1	87	0	9	2	1	2	1	0	1	0	0	0	100	20.6942	0	3	1	0	0	0	1	1	2	1	0	0
256	2	65	0	9	2	1	2	1	0	0	0	0	1	70	25.7542	1	3	1	0	3	1	0	0	3	1	0	0
258	2	71	1	12	2	1	2	1	1	0	0	0	0	82	30.3193	1	3	1	0	0	0	0	0	3	1	0	0
262	2	70	0	9	2	1	1	1	0	1	0	0	0	76	24.059	1	3	1	0	0	0	0	0	3	1	0	0
263	1	54	1	12	1	0	1	1	0	0	0	0	0	109	32.0399	1	1	0	1	3	1	1	0	2	1	1	1
267	1	65	1	12	1	0	0	0	0	0	0	1	0	83	18.2251	0	3	1	0	0	0	1	1	1	0	2	1
270	2	77	0	9	2	1	1	1	0	1	0	0	0	62	22.1916	0	3	1	0	0	0	0	0	2	1	0	0
271	2	81	0	9	2	1	2	1	0	1	0	0	0	76	23.5667	0	3	1	0	0	0	0	0	2	1	0	0
273	1	70	3	15	2	1	2	1	1	1	0	0	0	71	23.8021	0	1	0	1	0	0	1	1	2	1	3	1
274	1	77	0	9	1	0	1	1	0	1	0	0	0	76	29.1523	1	1	0	1	4	1	1	1	1	0	3	1
275	2	60	0	9	1	0	1	1	0	0	0	0	0	98	27.3743	1	3	1	0	0	0	0	0	1	0	0	0
277	2	56	1	12	2	1	2	1	0	1	0	1	1	74	20.3125	0	1	0	1	0	0	0	0	1	0	2	1
278	1	55	0	9	2	1	2	1	0	1	0	1	1	80	34.2857	1	3	1	0	0	0	1	1	3	1	0	0
280	2	57	0	9	2	1	2	1	1	0	0	0	0	69	20.6612	0	3	1	0	0	0	0	0	3	1	0	0
282	2	51	1	12	2	1	2	1	0	1	0	0	1	110	24.4444	1	2	1	0	0	0	0	0	2	1	0	0
283	1	46	0	9	2	1	2	1	1	0	0	1	0	94	24.8586	1	1	0	1	3	1	1	1	3	1	2	1
286	1	56	3	15	2	1	2	1	0	0	0	0	0	91	20.0288	0	2	1	0	0	0	1	1	3	1	0	0
287	2	57	4	16	2	1	2	1	0	1	0	0	0	81	24.4352	1	1	0	1	0	0	0	0	3	1	3	1
289	2	70	0	9	2	1	2	1	0	1	0	0	0	64	25.8678	1	1	0	1	0	0	0	0	1	0	3	1
291	2	71	0	9	2	1	2	1	0	0	0	0	0	80	20.5688	0	3	1	0	0	0	0	0	1	0	0	0
295	2	63	0	9	1	0	1	1	0	1	0	0	0	82	24.5578	1	1	0	1	3	1	0	0	1	0	0	0
297	1	70	3	15	2	1	2	1	0	1	0	0	0	79	25.0593	1	3	1	0	0	0	1	1	3	1	0	0
306	2	82	0	9	2	1	2	1	0	1	0	0	0	72	29.7284	1	1	0	1	0	0	0	0	2	1	2	1
309	2	68	0	9	2	1	2	1	0	0	0	0	0	75	27.4077	1	1	0	1	0	0	0	0	2	1	3	1
310	2	81	0	9	2	1	2	1	0	1	0	0	0	73	24.6669	1	1	0	1	0	0	0	0	2	1	2	1
311	2	68	0	9	2	1	2	1	0	0	0	0	0	69	24.1217	1	1	0	1	0	0	0	0	1	0	0	0
312	2	76	0	9	2	1	1	1	0	0	0	0	0	74	29.9688	1	1	0	1	0	0	0	0	2	1	2	1
313	2	74	0	9	2	1	2	1	0	1	0	0	0	68	28.764	1	1	0	1	0	0	0	0	2	1	2	1
314	2	57	0	9	2	1	2	1	0	0	0	0	0	83	22.7694	0	1	0	1	0	0	0	0	2	1	3	1
315	2	76	0	9	2	1	1	1	0	1	0	0	0	71	20.8889	0	1	0	1	0	0	0	0	2	1	0	0
316	2	81	0	9	1	0	1	1	0	1	0	0	0	72	21.8787	0	1	0	1	0	0	0	0	1	0	0	0
317	2	69	0	9	2	1	1	1	0	0	0	0	0	70	22.4323	0	1	0	1	4	1	0	0	1	0	0	0
324	1	81	4	16	2	1	2	1	0	1	0	0	0	74	28.3447	1	1	0	1	1	1	1	1	2	1	3	1
325	2	70	0	9	2	1	2	1	0	0	0	0	0	72	20.6131	0	1	0	1	0	0	0	0	1	0	3	1
326	1	67	0	9	2	1	2	1	0	1	0	0	0	74	30.0621	1	1	0	1	1	1	1	0	2	1	3	1
327	2	64	0	9	2	1	1	1	0	1	0	0	0	69	24.6094	1	1	0	1	0	0	0	0	2	1	0	0
328	2	69	0	9	2	1	2	1	0	0	0	0	0	85	23.6128	0	1	0	1	0	0	0	0	1	0	2	1
329	1	67	0	9	2	1	1	1	0	0	0	0	0	60	22.8625	0	1	0	1	0	0	1	0	2	1	2	1
330	2	75	0	9	2	1	2	1	1	0	0	0	0	76	24.8016	1	1	0	1	0	0	0	0	3	1	3	1
332	2	78	0	9	2	1	2	1	0	1	0	0	0	81	23.4952	0	1	0	1	0	0	0	0	2	1	3	1
333	2	72	0	9	1	0	1	1	0	0	0	0	0	72	20.4444	0	1	0	1	0	0	0	0	3	1	0	0
334	2	74	0	9	2	1	2	1	0	0	0	0	0	69	24.0344	1	1	0	1	0	0	0	0	1	0	3	1
335	2	65	0	9	2	1	2	1	0	1	0	0	0	78	23.4952	0	1	0	1	0	0	0	0	2	1	3	1
336	1	68	0	9	2	1	2	1	0	1	0	0	1	80	28.7996	1	3	1	0	0	0	1	0	3	1	3	1
337	2	80	0	9	1	0	2	1	1	0	0	0	0	79	23.3893	0	3	1	0	0	0	0	0	3	1	0	0
338	2	78	0	9	1	0	1	1	0	1	0	0	0	89	27.8307	1	1	0	1	0	0	0	0	1	0	3	1
339	1	56	1	12	2	1	1	1	0	0	0	1	0	78	29.7578	1	1	0	1	0	0	0	0	3	1	0	0
341	1	82	4	16	2	1	2	1	0	1	0	0	0	94	25.1409	1	1	0	1	0	0	0	0	3	1	3	1
342	2	66	0	9	2	1	2	1	0	1	0	0	0	75	22.7751	0	3	1	0	0	0	0	0	3	1	0	0
343	2	77	0	9	2	1	2	1	0	1	0	0	0	78	26.0186	1	1	0	1	3	1	0	0	3	1	0	0
344	2	67	0	9	2	1	2	1	0	1	0	1	0	72	32.8824	1	3	1	0	3	1	0	0	2	1	0	0
345	1	73	1	12	2	1	2	1	0	1	0	0	1	104	24.7921	1	1	0	1	4	1	1	1	2	1	1	1
347	1	78	1	12	2	1	2	1	0	0	0	0	0	87	28.501	1	1	0	1	3	1	0	1	1	0	3	1
349	1	74	1	12	2	1	2	1	1	0	0	0	0	78	28.9148	1	3	1	0	3	1	1	0	3	1	3	1
350	1	56	0	9	2	1	2	1	0	1	0	0	0	80	29.6875	1	1	0	1	3	1	1	1	1	0	3	1
353	2	67	0	9	2	1	2	1	0	1	0	1	0	98	25.4375	1	3	1	0	0	0	0	0	3	1	0	0
354	2	76	0	9	1	0	1	1	0	0	0	0	0	85	19.9474	0	3	1	0	0	0	0	0	3	1	0	0
356	2	78	0	9	2	1	2	1	0	0	0	1	0	89	22.6844	0	1	0	1	0	0	0	0	1	0	3	1
358	1	72	1	12	2	1	2	1	0	1	0	0	0	77	21.2248	0	2	1	0	0	0	0	1	1	0	0	0
360	2	65	0	9	2	1	2	1	0	0	0	0	1	73	27.0958	1	3	1	0	3	1	0	0	1	0	0	0
363	2	75	0	9	2	1	2	1	0	0	0	0	1	87	28.6861	1	1	0	1	3	1	0	0	2	1	3	1
364	2	67	0	9	2	1	2	1	1	0	0	1	1	89	29.265	1	1	0	1	3	1	0	0	1	0	3	1
365	1	74	0	9	2	1	2	1	0	1	0	0	0	75	27.4623	1	3	1	0	0	0	1	0	3	1	3	1
366	1	67	0	9	2	1	1	1	0	1	0	0	1	91	23.533	0	1	0	1	0	0	1	0	1	0	3	1
367	1	49	1	12	2	1	1	1	1	0	0	0	0	88	27.0062	1	2	1	0	0	0	1	1	2	1	0	0
368	1	81	0	9	2	1	2	1	0	0	0	0	0	71	26.3138	1	3	1	0	0	0	1	1	3	1	0	0
369	2	69	0	9	2	1	1	1	0	0	0	0	0	65	25.5367	1	2	1	0	3	1	0	0	3	1	2	1
372	2	68	0	9	2	1	2	1	0	1	0	0	0	73	22.8736	0	1	0	1	0	0	0	0	3	1	3	1
375	2	69	0	9	2	1	2	1	0	0	0	0	0	69	27.412	1	1	0	1	0	0	0	0	2	1	2	1
376	2	56	0	9	2	1	2	1	0	1	0	0	0	66	21.3557	0	1	0	1	0	0	0	0	2	1	2	1
377	1	67	1	12	2	1	1	1	0	0	0	0	1	63	21.0903	0	2	1	0	0	0	0	0	3	1	0	0
378	1	69	3	15	2	1	1	1	0	1	1	0	0	75	26.398	1	2	1	0	0	0	1	1	3	1	2	1
379	1	83	4	16	2	1	2	1	0	1	0	0	1	108	22.8624	0	3	1	0	4	1	0	0	3	1	3	1
380	2	68	0	9	2	1	2	1	0	0	0	0	0	72	27.3438	1	1	0	1	0	0	0	0	2	1	0	0
381	1	67	0	9	2	1	2	1	0	1	0	0	0	82	25.3515	1	1	0	1	0	0	1	1	3	1	3	1
382	1	74	1	12	2	1	2	1	1	0	0	0	1	66	26.079	1	2	1	0	4	1	0	1	2	1	0	0
383	1	73	4	16	2	1	2	1	0	1	0	0	1	100	23.7118	0	3	1	0	0	0	0	0	3	1	0	0
386	2	86	0	9	2	1	2	1	0	0	0	0	0	92	22.6667	0	1	0	1	0	0	0	0	1	0	3	1
387	1	70	1	12	2	1	1	1	1	0	0	0	0	72	24.7676	1	3	1	0	0	0	0	0	3	1	0	0
389	2	76	0	9	2	1	1	1	1	1	0	0	1	70	23.8048	0	1	0	1	0	0	0	0	1	0	3	1
390	2	80	0	9	2	1	1	1	0	1	0	0	0	80	25.3906	1	1	0	1	3	1	0	0	1	0	2	1
391	1	67	4	16	2	1	2	1	0	1	0	0	0	106	22.1453	0	3	1	0	0	0	1	0	3	1	0	0
395	1	52	1	12	2	1	2	1	1	0	0	1	1	76	27.5482	1	3	1	0	0	0	1	1	2	1	0	0
396	1	70	3	15	2	1	2	1	0	1	0	0	0	76	24.093	1	2	1	0	0	0	1	1	1	0	3	1
402	2	50	3	15	2	1	1	1	0	1	0	0	1	117	27.0552	1	3	1	0	0	0	0	0	1	0	0	0
404	1	63	0	9	1	0	2	1	0	0	0	1	0	121	21.3039	0	3	1	0	0	0	1	0	1	0	0	0
405	2	47	0	9	2	1	0	0	0	0	0	1	1	78	26.0146	1	3	1	0	4	1	0	0	2	1	1	1
407	2	64	1	12	2	1	2	1	0	0	0	0	0	90	23.1473	0	2	1	0	0	0	0	0	2	1	0	0
408	1	99	0	9	2	1	2	1	0	0	0	0	0	76	23.6624	0	1	0	1	0	0	0	0	3	1	3	1
412	1	69	0	9	2	1	2	1	1	0	0	1	0	77	20.0288	0	3	1	0	0	0	0	0	3	1	0	0
414	1	69	0	9	2	1	2	1	0	0	0	0	1	58	25.7117	1	1	0	1	0	0	1	0	2	1	2	1
416	2	80	0	9	2	1	2	1	1	0	0	0	0	85	21.5362	0	2	1	0	0	0	0	0	3	1	0	0
419	1	75	4	16	2	1	2	1	1	1	0	0	0	94	28.0244	1	1	0	1	0	0	1	1	3	1	3	1
421	1	67	3	15	2	1	2	1	0	0	0	0	0	70	25.495	1	3	1	0	0	0	0	0	3	1	0	0
423	2	87	0	9	2	1	2	1	0	0	0	0	0	81	22.4066	0	3	1	0	0	0	0	0	3	1	0	0
425	2	72	0	9	2	1	2	1	0	0	0	0	1	79	26.126	1	1	0	1	3	1	0	0	1	0	3	1
427	1	74	1	12	2	1	2	1	0	0	0	0	0	76	28.0468	1	3	1	0	0	0	1	1	3	1	2	1
434	2	70	0	9	2	1	1	1	0	0	0	0	1	64	26.4991	1	3	1	0	0	0	0	0	1	0	0	0
436	2	69	0	9	2	1	2	1	0	0	0	0	0	98	25.1904	1	2	1	0	0	0	0	0	1	0	0	0
439	2	66	0	9	2	1	2	1	1	0	1	0	0	80	23.1385	0	1	0	1	0	0	0	0	1	0	2	1
440	1	87	0	9	1	0	2	1	0	1	0	1	0	90	30.4308	1	1	0	1	0	0	0	0	1	0	3	1
444	2	75	0	9	1	0	2	1	1	1	0	0	0	102	29.3796	1	1	0	1	0	0	0	0	1	0	3	1
445	2	73	0	9	2	1	1	1	0	0	0	0	0	66	27.6748	1	1	0	1	0	0	0	0	2	1	3	1
446	2	85	0	9	1	0	2	1	0	0	0	0	0	74	29.302	1	1	0	1	0	0	0	0	2	1	3	1
450	1	72	0	9	2	1	1	1	0	0	0	0	0	72	24.0055	1	2	1	0	1	1	1	0	2	1	0	0
452	2	84	0	9	1	0	2	1	0	0	0	0	0	77	24.3948	1	3	1	0	0	0	0	1	1	0	0	0
455	1	84	0	9	1	0	2	1	0	0	0	0	0	60	19.052	0	3	1	0	0	0	0	0	3	1	0	0
456	2	69	0	9	2	1	2	1	1	1	0	0	0	78	18.902	0	3	1	0	4	1	0	0	2	1	0	0
457	1	64	0	9	2	1	2	1	1	0	0	0	0	90	25.1559	1	1	0	1	1	1	1	1	2	1	0	0
458	1	71	1	12	2	1	2	1	0	0	0	0	0	62	25.9645	1	1	0	1	0	0	1	0	3	1	2	1
467	1	70	0	9	2	1	2	1	0	0	0	0	1	81	24.9433	1	3	1	0	0	0	0	0	3	1	0	0
472	2	70	0	9	2	1	2	1	0	0	0	0	0	90	25.2511	1	1	0	1	0	0	0	0	3	1	3	1
474	1	75	0	9	1	0	2	1	0	0	0	0	0	78	23.046	0	3	1	0	0	0	0	1	2	1	0	0
475	2	75	0	9	2	1	2	1	0	1	0	0	0	64	30.4776	1	1	0	1	0	0	0	0	3	1	3	1
476	1	71	0	9	2	1	2	1	0	1	0	0	0	90	25.9719	1	3	1	0	0	0	0	1	1	0	3	1
477	2	71	0	9	2	1	2	1	0	0	0	0	0	80	27.2533	1	3	1	0	0	0	0	0	1	0	0	0
479	2	68	0	9	1	0	2	1	1	0	0	0	0	76	22.7096	0	1	0	1	0	0	0	0	2	1	2	1
480	2	77	0	9	2	1	2	1	0	0	0	0	1	100	26.6887	1	1	0	1	0	0	0	0	1	0	3	1
482	2	68	0	9	2	1	2	1	1	0	0	0	0	81	29.5949	1	3	1	0	0	0	0	0	1	0	0	0
484	2	76	0	9	2	1	1	1	1	1	0	0	1	93	25.6154	1	3	1	0	4	1	0	0	1	0	3	1
486	1	72	1	12	2	1	2	1	0	0	0	0	0	75	32.1949	1	1	0	1	1	1	1	0	2	1	1	1
487	1	66	0	9	2	1	2	1	1	0	0	0	0	54	24.9257	1	2	1	0	0	0	1	1	3	1	3	1
489	2	65	0	9	2	1	2	1	0	1	0	1	0	94	36.9309	1	2	1	0	3	1	0	0	1	0	3	1
492	1	74	4	16	2	1	2	1	0	0	1	0	0	64	25.4941	1	1	0	1	0	0	0	1	1	0	3	1
493	1	89	0	9	2	1	2	1	0	0	0	0	0	72	25.3515	1	1	0	1	0	0	0	0	2	1	3	1
494	2	86	0	9	2	1	1	1	0	1	0	0	0	79	22.0317	0	1	0	1	0	0	0	0	3	1	0	0
495	1	61	1	12	2	1	2	1	0	0	0	0	0	72	23.6614	0	1	0	1	4	1	1	1	1	0	0	0
498	2	74	3	15	2	1	2	1	0	1	0	0	0	79	27.727	1	3	1	0	3	1	0	0	1	0	0	0
501	1	72	3	15	2	1	2	1	0	0	0	0	0	76	23.1479	0	1	0	1	0	0	0	1	3	1	0	0
505	2	68	0	9	2	1	2	1	0	0	0	0	1	60	26.6728	1	1	0	1	0	0	0	0	2	1	2	1
506	2	70	0	9	2	1	2	1	0	0	0	0	1	60	24.6711	1	1	0	1	0	0	0	0	2	1	3	1
510	1	61	1	12	1	0	2	1	0	0	0	1	0	90	23.6614	0	1	0	1	0	0	0	1	3	1	2	1
512	1	68	0	9	2	1	2	1	1	0	0	1	1	93	27.31	1	3	1	0	4	1	1	1	3	1	3	1
513	2	62	1	12	2	1	2	1	0	0	0	0	0	74	28.0404	1	3	1	0	4	1	0	0	1	0	2	1
514	1	49	0	9	2	1	2	1	0	0	0	1	0	71	25.7117	1	1	0	1	4	1	1	0	3	1	2	1
516	1	69	0	9	2	1	2	1	0	1	0	0	0	57	22.913	0	1	0	1	0	0	1	0	3	1	3	1
517	1	61	1	12	2	1	1	1	0	0	0	0	0	94	24.4473	1	1	0	1	0	0	1	1	1	0	3	1
518	1	65	0	9	2	1	2	1	0	1	1	0	1	73	25.3906	1	1	0	1	4	1	1	1	2	1	3	1
519	1	73	1	12	2	1	2	1	0	0	0	1	1	77	25.9095	1	3	1	0	0	0	1	0	1	0	3	1
521	2	69	0	9	2	1	2	1	0	0	0	0	0	70	25.2764	1	1	0	1	4	1	0	0	1	0	3	1
522	1	57	0	9	2	1	2	1	0	1	0	0	1	64	27.6817	1	1	0	1	4	1	1	1	2	1	3	1
523	2	67	0	9	2	1	2	1	1	1	0	1	0	68	24.3418	1	2	1	0	0	0	0	0	3	1	0	0
524	1	81	0	9	2	1	2	1	0	0	0	1	1	80	22.8164	0	3	1	0	4	1	0	0	1	0	2	1
527	2	78	0	9	1	0	1	1	1	0	0	0	0	106	26.6667	1	1	0	1	0	0	0	0	2	1	1	1
528	1	89	0	9	2	1	2	1	1	0	0	0	0	69	26.3672	1	3	1	0	0	0	0	1	1	0	2	1
530	2	80	0	9	1	0	2	1	1	1	0	1	0	113	31.25	1	1	0	1	4	1	0	0	1	0	3	1
533	1	76	1	12	2	1	2	1	1	0	0	0	0	53	21.8724	0	3	1	0	0	0	0	0	2	1	0	0
534	1	72	4	16	2	1	2	1	0	1	0	0	0	71	19.5988	0	3	1	0	4	1	0	1	3	1	0	0
535	1	59	1	12	2	1	1	1	0	0	0	0	1	100	24.9108	1	3	1	0	0	0	1	1	2	1	0	0
536	2	66	0	9	2	1	2	1	0	1	0	1	0	63	19.1746	0	3	1	0	4	1	0	0	2	1	0	0
537	2	77	0	9	2	1	2	1	1	0	0	0	0	82	28.4444	1	1	0	1	0	0	0	0	1	0	3	1
541	1	64	0	9	2	1	2	1	1	1	0	0	0	71	28.441	1	3	1	0	0	0	1	1	2	1	0	0
542	1	64	1	12	2	1	2	1	0	0	0	0	0	90	30.4697	1	3	1	0	0	0	1	1	1	0	3	1
543	2	65	0	9	2	1	1	1	0	0	0	0	1	78	21.3792	0	1	0	1	0	0	0	0	1	0	3	1
544	1	68	0	9	1	0	1	1	0	0	0	0	1	63	25.8134	1	1	0	1	0	0	1	0	2	1	2	1
546	1	76	0	9	2	1	2	1	0	1	0	0	0	78	25.6147	1	2	1	0	0	0	1	1	3	1	0	0
547	2	66	0	9	2	1	2	1	1	1	0	1	1	73	23.6164	0	1	0	1	0	0	0	0	1	0	2	1
549	2	68	0	9	2	1	2	1	0	0	0	0	0	85	25.7523	1	1	0	1	0	0	0	0	1	0	2	1
550	2	52	0	9	2	1	1	1	0	1	0	0	0	54	24.7499	1	2	1	0	4	1	0	0	2	1	3	1
551	1	66	0	9	2	1	2	1	0	0	0	0	0	80	23.9294	0	1	0	1	3	1	1	0	2	1	0	0
552	1	72	0	9	2	1	1	1	0	0	0	0	0	74	29.6912	1	1	0	1	0	0	1	0	2	1	3	1
554	1	66	0	9	2	1	2	1	0	0	0	1	0	95	27.3476	1	1	0	1	3	1	1	0	3	1	2	1
557	1	77	3	15	2	1	2	1	0	0	0	0	0	64	25.6199	1	1	0	1	4	1	0	0	1	0	3	1
559	1	69	0	9	2	1	2	1	0	1	0	0	0	74	26.2188	1	3	1	0	0	0	1	1	3	1	3	1
561	1	69	1	12	2	1	2	1	0	0	0	0	0	90	21.9525	0	1	0	1	1	1	1	1	3	1	0	0
564	1	68	3	15	2	1	2	1	0	0	0	0	0	89	28.959	1	3	1	0	0	0	1	1	1	0	0	0
565	1	90	0	9	2	1	1	1	0	1	0	0	1	64	19.8177	0	3	1	0	0	0	1	1	1	0	2	1
568	2	72	0	9	2	1	1	1	0	0	0	0	1	86	29.2184	1	3	1	0	0	0	0	1	2	1	3	1
570	1	68	1	12	2	1	2	1	0	1	0	1	1	88	29.7619	1	3	1	0	0	0	1	1	2	1	2	1
571	2	66	0	9	2	1	2	1	0	0	0	0	0	80	32.8824	1	3	1	0	0	0	0	0	3	1	0	0
572	1	67	1	12	2	1	1	1	0	0	0	0	1	81	23.2254	0	1	0	1	1	1	1	1	1	0	3	1
576	1	72	0	9	2	1	1	1	0	1	0	0	0	70	25.4	1	3	1	0	0	0	1	1	2	1	3	1
577	2	66	0	9	2	1	2	1	0	0	0	0	0	78	19.38	0	3	1	0	0	0	0	0	2	1	0	0
578	1	70	3	15	2	1	2	1	0	1	0	1	0	88	25.95	1	1	0	1	0	0	1	1	1	0	2	1
579	2	78	0	9	2	1	1	1	0	1	0	0	1	100	20.93	0	1	0	1	0	0	0	0	1	0	0	0
581	2	69	0	9	2	1	1	1	0	0	0	1	0	87	26.71	1	1	0	1	0	0	0	0	1	0	2	1
583	1	71	0	9	1	0	2	1	0	0	0	0	0	88	31.22	1	2	1	0	0	0	1	0	3	1	3	1
585	1	67	0	9	2	1	2	1	0	0	0	0	0	72	24.19	1	3	1	0	0	0	0	1	2	1	0	0
589	1	68	0	9	1	0	0	0	0	1	0	0	0	70	28.58	1	1	0	1	0	0	0	0	3	1	3	1
591	2	74	3	15	2	1	2	1	0	1	0	1	1	65	28.58	1	2	1	0	0	0	0	1	2	1	3	1
592	1	83	0	9	2	1	2	1	0	0	0	0	0	65	25.11	1	2	1	0	0	0	0	0	2	1	0	0
595	2	70	3	15	2	1	2	1	1	0	0	0	0	79	23.7	0	1	0	1	0	0	0	1	2	1	3	1
596	1	68	3	15	2	1	2	1	0	1	0	0	0	70	28.2	1	2	1	0	0	0	1	0	2	1	2	1
597	2	67	0	9	1	0	1	1	0	0	0	0	1	85	27	1	1	0	1	0	0	0	0	1	0	0	0
600	1	76	1	12	2	1	2	1	0	0	0	1	0	97	24.8	1	1	0	1	1	1	1	1	3	1	3	1
601	1	86	4	16	2	1	1	1	0	0	0	0	0	79	21.3	0	1	0	1	0	0	0	0	1	0	3	1
602	2	94	1	12	2	1	2	1	0	1	0	0	0	83	23.15	0	1	0	1	0	0	0	0	1	0	3	1
603	1	60	0	9	2	1	2	1	0	0	0	0	0	82	22.04	0	1	0	1	0	0	1	1	2	1	0	0
604	1	47	1	12	1	0	2	1	0	0	1	0	0	104	33.3	1	3	1	0	0	0	0	0	2	1	0	0
605	1	60	0	9	2	1	2	1	0	0	1	0	0	82	22.8	0	3	1	0	1	1	1	1	1	0	0	0
606	1	65	3	15	2	1	2	1	1	0	0	0	0	86	16.1	0	3	1	0	3	1	1	1	2	1	0	0
607	1	87	3	15	2	1	2	1	1	0	1	0	0	78	24.22	1	1	0	1	0	0	0	0	2	1	0	0
608	2	92	0	9	2	1	1	1	0	0	0	0	0	93	26.67	1	1	0	1	3	1	0	0	1	0	3	1
609	1	46	0	9	1	0	1	1	0	1	0	1	0	84	26.57	1	1	0	1	0	0	1	1	2	1	2	1
613	1	70	1	12	2	1	2	1	0	0	0	0	0	99	23.52	0	3	1	0	0	0	0	0	3	1	0	0
616	2	72	1	12	2	1	2	1	1	1	0	0	0	86	21.64	0	3	1	0	0	0	0	0	2	1	0	0
617	2	83	0	9	2	1	1	1	0	0	0	0	0	99	27.12	1	1	0	1	3	1	0	0	1	0	3	1
619	2	74	0	9	2	1	1	1	0	0	0	0	1	84	23.49	0	1	0	1	0	0	0	0	2	1	3	1
621	2	73	0	9	2	1	2	1	0	1	1	0	0	102	27.68	1	1	0	1	0	0	0	0	1	0	0	0
622	1	78	0	9	2	1	2	1	0	0	0	0	0	101	23.65	0	1	0	1	0	0	1	1	2	1	0	0
624	1	74	0	9	2	1	2	1	0	0	0	0	0	50	23.28	0	1	0	1	0	0	0	0	3	1	3	1
626	1	71	1	12	2	1	2	1	0	0	0	0	0	110	24.08	1	1	0	1	4	1	0	0	3	1	0	0
628	2	87	0	9	1	0	2	1	0	0	0	0	0	65	24.63	1	3	1	0	0	0	0	0	2	1	0	0
629	2	67	0	9	1	0	2	1	0	1	0	0	0	86	26.43	1	2	1	0	3	1	0	0	2	1	3	1
630	1	80	0	9	1	0	2	1	0	0	0	0	0	71	24.52	1	1	0	1	0	0	0	1	1	0	3	1
631	2	68	0	9	2	1	2	1	1	0	1	0	0	87	25.87	1	1	0	1	0	0	0	0	2	1	3	1
633	2	70	0	9	2	1	0	0	0	0	0	0	0	68	21.95	0	1	0	1	3	1	0	0	2	1	2	1
634	2	57	1	12	2	1	2	1	0	0	0	0	1	80	27.55	1	1	0	1	3	1	0	0	1	0	3	1
638	2	69	0	9	2	1	2	1	1	1	0	0	0	78	17.31	0	3	1	0	0	0	0	0	2	1	0	0
640	1	65	0	9	2	1	2	1	0	1	0	1	1	77	21	0	1	0	1	0	0	1	1	2	1	3	1
641	2	78	0	9	2	1	2	1	0	1	0	1	0	82	28	1	2	1	0	0	0	0	0	3	1	0	0
643	2	76	0	9	1	0	2	1	0	0	0	0	0	77	23.6	0	1	0	1	0	0	0	0	2	1	3	1
644	2	58	0	9	2	1	1	1	0	0	0	1	0	80	30.08	1	1	0	1	0	0	0	0	1	0	2	1
647	1	73	3	15	2	1	2	1	0	1	0	0	0	72	25.6	1	2	1	0	0	0	1	0	2	1	0	0
649	2	52	0	9	2	1	1	1	1	0	1	0	0	72	29.67	1	2	1	0	4	1	0	0	3	1	1	1
650	1	81	0	9	2	1	2	1	0	0	0	0	0	72	22.31	0	1	0	1	0	0	1	0	2	1	3	1
653	2	85	0	9	1	0	1	1	0	1	0	0	0	72	18.1	0	3	1	0	4	1	0	0	2	1	0	0
655	2	66	0	9	1	0	0	0	0	1	0	1	1	74	22.7	0	1	0	1	0	0	0	0	3	1	3	1
656	2	67	0	9	1	0	1	1	0	0	0	1	0	80	24	1	3	1	0	4	1	0	0	3	1	0	0
658	2	58	0	9	2	1	1	1	0	0	0	0	0	78	22.6	0	3	1	0	4	1	0	0	2	1	2	1
659	2	65	0	9	1	0	1	1	1	1	0	1	0	76	23.2	0	2	1	0	0	0	1	1	1	0	3	1
660	1	68	0	9	2	1	2	1	0	1	0	0	0	72	20.17	0	3	1	0	3	1	1	1	3	1	0	0
664	2	72	0	9	1	0	2	1	0	0	0	1	1	72	22.7	0	3	1	0	0	0	0	0	1	0	0	0
666	1	84	4	16	2	1	0	0	1	0	0	0	0	71	26.9	1	2	1	0	0	0	1	0	1	0	0	0
668	1	75	0	9	1	0	0	0	0	1	0	0	0	76	25.8	1	3	1	0	0	0	1	1	3	1	2	1
669	2	70	0	9	1	0	2	1	0	1	0	0	0	80	24.9	1	3	1	0	0	0	0	0	3	1	0	0
670	1	83	0	9	2	1	1	1	0	1	0	0	0	71	26.3	1	3	1	0	0	0	1	1	3	1	3	1
671	1	65	0	9	2	1	1	1	0	1	0	0	0	84	22.89	0	2	1	0	3	1	1	1	3	1	0	0
673	2	64	0	9	2	1	2	1	1	1	0	0	0	72	24.65	1	1	0	1	0	0	0	0	2	1	3	1
675	2	70	0	9	2	1	2	1	0	0	0	1	0	72	24.4	1	1	0	1	0	0	0	0	1	0	0	0
677	1	74	3	15	2	1	2	1	0	1	0	0	1	73	24.6	1	3	1	0	0	0	0	0	2	1	0	0
679	2	76	0	9	1	0	2	1	0	1	0	0	1	82	22.07	0	3	1	0	4	1	0	0	1	0	3	1
681	2	74	0	9	1	0	2	1	0	0	0	0	0	77	27.4	1	2	1	0	4	1	0	0	2	1	2	1
682	2	70	0	9	1	0	2	1	0	0	0	0	0	81	37.59	1	1	0	1	4	1	0	1	3	1	2	1
684	2	73	0	9	1	0	1	1	0	1	0	0	0	86	22.57	0	3	1	0	4	1	0	0	1	0	3	1
685	1	68	0	9	1	0	1	1	0	0	0	0	0	58	24.36	1	3	1	0	0	0	0	0	3	1	0	0
686	1	81	1	12	1	0	1	1	0	1	0	0	0	73	17.4	0	3	1	0	4	1	0	0	3	1	0	0
687	2	56	0	9	2	1	1	1	0	0	1	0	1	77	26.22	1	1	0	1	0	0	0	0	1	0	3	1
688	1	62	1	12	2	1	1	1	0	0	0	0	0	72	17.4	0	1	0	1	4	1	1	1	1	0	0	0
689	2	68	0	9	2	1	2	1	0	0	1	1	1	79	25.39	1	1	0	1	4	1	0	0	2	1	2	1
694	2	71	0	9	1	0	2	1	0	0	0	0	0	67	25.6	1	1	0	1	0	0	0	0	1	0	0	0
695	1	78	0	9	1	0	2	1	0	0	0	0	0	75	25.56	1	1	0	1	0	0	1	1	2	1	2	1
698	2	70	1	12	2	1	2	1	0	0	0	0	0	77	31.8	1	2	1	0	1	1	0	0	2	1	0	0
699	1	75	0	9	1	0	2	1	0	0	0	0	0	83	24.8	1	1	0	1	0	0	0	0	2	1	3	1
700	1	74	0	9	2	1	1	1	0	1	0	0	1	79	23.4	0	2	1	0	4	1	1	0	3	1	2	1
702	2	72	0	9	1	0	2	1	1	0	0	0	0	70	28.1	1	3	1	0	0	0	0	0	1	0	0	0
704	2	77	0	9	1	0	2	1	0	0	0	0	0	83	27.5	1	2	1	0	0	0	0	0	2	1	0	0
706	1	73	0	9	1	0	1	1	0	0	0	0	0	82	28	1	3	1	0	0	0	1	1	3	1	3	1
710	2	73	0	9	2	1	1	1	0	0	0	0	1	74	23.44	0	3	1	0	0	0	0	0	2	1	0	0
713	2	55	0	9	1	0	2	1	0	0	0	0	0	78	24.5	1	2	1	0	3	1	0	0	2	1	0	0
715	1	66	1	12	2	1	1	1	0	1	0	0	0	61	22.2	0	3	1	0	0	0	1	0	2	1	2	1
716	1	70	0	9	2	1	2	1	1	0	0	0	1	89	22.8	0	3	1	0	0	0	1	1	3	1	0	0
717	2	70	0	9	2	1	2	1	1	0	0	0	0	85	24.9	1	3	1	0	0	0	0	0	2	1	0	0
718	2	79	0	9	1	0	2	1	1	1	0	0	0	86	20.3	0	3	1	0	0	0	0	0	2	1	0	0
719	2	75	1	12	2	1	2	1	0	0	0	1	1	86	25.3	1	2	1	0	0	0	0	0	2	1	0	0
720	1	73	0	9	1	0	2	1	1	0	0	0	0	78	23	0	3	1	0	3	1	0	1	2	1	0	0
721	2	64	3	15	2	1	2	1	1	1	0	1	1	76	25.8	1	3	1	0	0	0	0	0	2	1	0	0
722	1	64	3	15	2	1	2	1	0	1	0	1	1	87	30.4	1	3	1	0	0	0	0	0	2	1	0	0
723	2	42	0	9	1	0	2	1	0	0	0	0	0	125	29.1	1	2	1	0	4	1	0	0	2	1	0	0
724	2	77	0	9	1	0	1	1	0	0	0	0	1	82	30.1	1	3	1	0	0	0	0	0	2	1	0	0
725	2	82	1	12	2	1	1	1	1	0	1	0	0	67	24.06	1	3	1	0	4	1	0	0	1	0	0	0
726	1	73	1	12	2	1	1	1	0	0	0	0	0	83	19.8	0	3	1	0	0	0	0	0	1	0	0	0
727	2	78	4	16	2	1	2	1	0	0	0	0	0	84	24	1	3	1	0	4	1	0	0	2	1	0	0
728	1	81	4	16	2	1	2	1	0	0	0	0	1	65	26.6	1	3	1	0	4	1	0	0	2	1	3	1
730	1	61	0	9	1	0	1	1	0	1	0	0	0	70	24.9	1	1	0	1	3	1	1	1	3	1	3	1
731	1	83	0	9	2	1	2	1	0	0	0	0	0	71	26.5	1	1	0	1	0	0	0	0	2	1	2	1
732	1	55	0	9	2	1	1	1	0	0	0	0	0	86	27.3	1	1	0	1	0	0	1	0	3	1	2	1
733	2	74	0	9	1	0	2	1	1	1	0	0	0	65	21.58	0	3	1	0	0	0	1	0	2	1	0	0
734	1	69	0	9	1	0	2	1	0	0	0	0	0	63	30.9	1	1	0	1	0	0	0	0	2	1	3	1
737	1	74	0	9	2	1	1	1	0	1	0	0	0	82	23.8	0	1	0	1	1	1	1	1	2	1	0	0
738	1	74	0	9	1	0	1	1	1	0	0	0	0	78	21.3	0	1	0	1	1	1	1	1	2	1	2	1
740	2	59	0	9	1	0	2	1	0	1	0	0	0	95	23.66	0	2	1	0	4	1	0	0	3	1	0	0
741	1	72	0	9	2	1	2	1	0	0	0	0	0	86	22.34	0	1	0	1	1	1	0	0	3	1	0	0
742	2	74	0	9	2	1	2	1	0	1	0	0	0	83	23.56	0	2	1	0	4	1	0	0	3	1	0	0
743	1	71	0	9	1	0	2	1	0	0	0	0	0	76	23.01	0	3	1	0	3	1	1	1	3	1	0	0
744	1	69	0	9	2	1	1	1	1	0	0	0	0	66	25.19	1	2	1	0	0	0	0	0	2	1	0	0
745	2	76	0	9	1	0	1	1	0	0	0	0	0	71	23.65	0	1	0	1	3	1	0	0	2	1	3	1
746	1	77	4	16	2	1	2	1	0	0	0	0	0	69	24.1	1	3	1	0	0	0	0	0	2	1	0	0
747	2	68	0	9	1	0	1	1	0	0	0	0	0	74	27.95	1	1	0	1	4	1	0	0	2	1	0	0
749	1	67	0	9	2	1	1	1	0	1	0	0	0	84	29.2	1	2	1	0	0	0	0	1	2	1	3	1
750	2	77	0	9	1	0	1	1	1	0	0	0	0	91	30	1	2	1	0	0	0	0	0	2	1	0	0
751	1	74	0	9	1	0	2	1	0	1	0	0	0	84	22.68	0	3	1	0	0	0	1	0	3	1	0	0
752	2	70	0	9	1	0	1	1	0	1	0	0	0	87	34.22	1	1	0	1	0	0	0	0	2	1	0	0
753	2	67	0	9	1	0	2	1	0	0	0	0	0	78	24.63	1	2	1	0	0	0	0	0	2	1	0	0
755	1	75	0	9	2	1	1	1	0	0	0	1	0	88	22.86	0	3	1	0	3	1	0	0	3	1	0	0
756	2	69	0	9	2	1	2	1	0	0	0	0	0	83	28.02	1	1	0	1	1	1	0	0	2	1	0	0
761	2	65	0	9	1	0	2	1	1	0	0	0	0	74	24.1	1	3	1	0	0	0	0	0	3	1	0	0
762	2	75	0	9	1	0	2	1	0	0	0	0	0	80	25.39	1	1	0	1	0	0	0	0	3	1	0	0
764	1	65	0	9	2	1	2	1	0	0	0	0	0	84	22.15	0	2	1	0	0	0	1	0	1	0	0	0
765	2	78	0	9	1	0	1	1	0	0	0	0	0	64	21.58	0	3	1	0	0	0	0	0	3	1	0	0
766	2	77	0	9	2	1	2	1	1	0	0	0	0	72	19.9	0	1	0	1	0	0	0	0	1	0	0	0
767	1	69	0	9	2	1	2	1	0	0	0	0	0	68	23.28	0	1	0	1	0	0	1	0	2	1	0	0
769	2	77	0	9	1	0	1	1	0	0	0	0	0	62	24.35	1	2	1	0	0	0	0	0	2	1	0	0
771	2	81	0	9	2	1	2	1	0	1	0	0	0	73	18.98	0	1	0	1	0	0	0	0	2	1	0	0
772	1	69	0	9	2	1	1	1	0	0	0	0	0	67	30.3	1	3	1	0	0	0	1	0	2	1	3	1
775	1	65	0	9	1	0	2	1	1	0	0	0	0	84	24.88	1	1	0	1	0	0	1	0	2	1	0	0
778	2	72	0	9	2	1	1	1	0	0	0	0	0	91	25.66	1	2	1	0	0	0	0	0	2	1	0	0
779	2	78	0	9	2	1	2	1	0	0	0	0	0	79	26.01	1	2	1	0	0	0	0	0	2	1	0	0
780	2	65	0	9	2	1	1	1	0	1	1	0	0	68	30.54	1	2	1	0	0	0	0	0	2	1	0	0
781	2	67	0	9	2	1	2	1	0	0	0	0	0	80	23.7	0	2	1	0	0	0	1	0	2	1	0	0
783	2	80	0	9	2	1	1	1	1	0	0	0	0	78	25.1	1	2	1	0	0	0	1	0	1	0	0	0
784	2	74	1	12	2	1	2	1	0	1	0	0	0	51	22.6	0	3	1	0	0	0	0	0	3	1	0	0
785	1	65	0	9	1	0	2	1	0	0	0	0	0	82	23.7	0	1	0	1	0	0	0	1	3	1	0	0
789	1	67	4	16	2	1	1	1	0	1	0	1	0	82	25.8	1	3	1	0	3	1	0	0	1	0	0	0
790	2	67	0	9	2	1	0	0	0	1	0	0	0	73	26.1	1	3	1	0	0	0	0	0	1	0	0	0
791	1	84	3	15	2	1	1	1	0	1	0	0	0	76	26.7	1	2	1	0	4	1	0	0	2	1	0	0
792	2	76	1	12	2	1	1	1	0	0	0	1	0	80	24.2	1	2	1	0	4	1	0	0	1	0	0	0
793	1	70	0	9	2	1	1	1	0	1	0	0	1	83	21.4	0	3	1	0	0	0	1	1	1	0	3	1
795	1	74	0	9	2	1	1	1	0	1	0	0	0	72	23.7	0	3	1	0	0	0	0	0	2	1	0	0
796	1	79	0	9	2	1	2	1	0	1	0	0	0	63	25	1	3	1	0	0	0	0	0	3	1	0	0
798	2	69	0	9	2	1	1	1	0	0	0	0	0	71	20.2	0	1	0	1	0	0	0	0	3	1	0	0
800	2	78	1	12	2	1	1	1	0	1	0	0	0	78	24.8	1	3	1	0	0	0	0	0	2	1	0	0
802	1	76	0	9	1	0	2	1	0	0	0	0	0	76	23.5	0	2	1	0	0	0	1	0	2	1	3	1
803	2	81	0	9	2	1	2	1	0	0	0	0	0	78	24.2	1	1	0	1	0	0	0	0	2	1	3	1
804	2	92	0	9	2	1	1	1	0	1	0	0	0	80	23.9	0	1	0	1	0	0	0	0	1	0	3	1
807	1	82	1	12	2	1	2	1	1	0	0	0	0	57	28.3	1	1	0	1	0	0	0	0	2	1	3	1
808	1	69	0	9	2	1	1	1	0	0	0	0	0	61	25.5	1	3	1	0	0	0	0	0	2	1	0	0
810	2	67	3	15	2	1	2	1	1	1	0	0	0	89	27.8	1	1	0	1	0	0	0	0	2	1	3	1
811	2	70	0	9	1	0	2	1	0	0	0	0	1	93	27.8	1	1	0	1	0	0	0	0	2	1	2	1
812	2	78	0	9	1	0	2	1	0	0	0	0	1	92	32.8	1	1	0	1	0	0	0	0	2	1	3	1
814	1	84	0	9	1	0	2	1	0	0	0	0	0	81	25.7	1	2	1	0	4	1	1	0	3	1	3	1
815	1	66	0	9	1	0	2	1	0	0	0	0	0	92	24.7	1	1	0	1	0	0	0	0	3	1	3	1
816	1	67	0	9	2	1	2	1	1	0	0	1	0	82	29.7	1	1	0	1	3	1	0	0	3	1	3	1
820	1	67	1	12	2	1	2	1	0	0	0	1	1	67	21.8	0	3	1	0	0	0	1	0	3	1	3	1
824	1	73	0	9	2	1	2	1	0	0	0	0	0	100	28.7	1	3	1	0	0	0	1	1	3	1	0	0
828	1	65	0	9	2	1	2	1	0	0	0	0	0	73	29.1	1	1	0	1	0	0	0	0	2	1	0	0
829	2	65	0	9	1	0	2	1	0	1	0	0	0	66	26	1	1	0	1	0	0	0	0	2	1	3	1
831	2	65	1	12	2	1	1	1	0	1	0	0	0	106	22.2	0	2	1	0	0	0	0	0	2	1	0	0
832	1	65	0	9	2	1	1	1	0	1	0	0	0	61	23.4	0	2	1	0	0	0	0	0	2	1	0	0
834	2	67	0	9	1	0	1	1	0	1	0	0	0	73	26.8	1	2	1	0	0	0	0	0	3	1	0	0
835	2	76	0	9	2	1	1	1	0	0	0	0	0	88	26.3	1	1	0	1	0	0	0	0	1	0	3	1
837	1	67	0	9	1	0	1	1	0	1	0	0	0	86	26.9	1	2	1	0	0	0	0	1	2	1	0	0
838	2	68	0	9	1	0	1	1	0	0	0	0	0	70	22.9	0	1	0	1	0	0	0	0	2	1	0	0
839	2	83	0	9	1	0	1	1	0	0	0	0	0	82	22.6	0	1	0	1	0	0	0	0	2	1	2	1
840	2	78	0	9	1	0	1	1	0	1	0	0	0	95	31.6	1	1	0	1	0	0	0	0	2	1	2	1
841	1	67	0	9	1	0	1	1	1	0	0	0	0	87	25	1	1	0	1	0	0	0	0	3	1	0	0
842	2	87	0	9	1	0	2	1	0	1	0	0	0	70	20.8	0	2	1	0	0	0	0	0	3	1	0	0
845	2	76	3	15	2	1	2	1	0	1	0	0	0	70	22	0	1	0	1	0	0	0	0	2	1	0	0
846	1	87	4	16	2	1	2	1	0	1	0	0	0	59	27.9	1	2	1	0	0	0	0	0	3	1	0	0
847	1	67	0	9	1	0	2	1	0	1	0	0	0	91	19.6	0	2	1	0	0	0	0	0	2	1	0	0
848	1	82	4	16	2	1	2	1	1	1	0	0	0	87	22.5	0	2	1	0	0	0	0	0	2	1	0	0
849	2	69	0	9	2	1	2	1	0	0	0	0	0	80	19.6	0	2	1	0	0	0	0	0	1	0	0	0
851	2	75	1	12	2	1	2	1	0	0	0	0	0	67	25	1	1	0	1	0	0	0	0	2	1	3	1
852	1	72	0	9	2	1	2	1	0	0	0	0	0	70	31.6	1	2	1	0	0	0	1	1	2	1	3	1
854	1	80	0	9	2	1	2	1	0	1	0	0	0	69	23.8	0	1	0	1	0	0	0	0	1	0	2	1
855	2	65	0	9	1	0	2	1	0	0	0	0	0	94	21	0	1	0	1	4	1	0	0	2	1	0	0
856	1	65	3	15	1	0	2	1	0	0	0	0	0	82	30.8	1	1	0	1	4	1	1	1	2	1	0	0
857	2	69	0	9	1	0	2	1	0	0	0	0	1	63	20.7	0	1	0	1	4	1	0	0	2	1	0	0
858	2	77	4	16	1	0	2	1	1	0	0	0	0	72	25.1	1	1	0	1	4	1	0	0	2	1	0	0
859	1	77	4	16	1	0	2	1	0	0	0	0	0	63	22.6	0	1	0	1	0	0	0	0	2	1	0	0
860	2	74	0	9	1	0	2	1	0	1	0	0	0	83	25.7	1	1	0	1	4	1	0	0	2	1	0	0
861	1	75	4	16	1	0	2	1	0	1	0	0	0	55	26.6	1	1	0	1	3	1	0	1	2	1	0	0
862	2	75	4	16	1	0	2	1	0	0	0	1	0	72	25.5	1	1	0	1	3	1	0	0	2	1	0	0
863	2	72	0	9	1	0	2	1	0	1	0	1	1	69	15.3	0	1	0	1	4	1	0	0	2	1	0	0
864	2	75	1	12	1	0	2	1	0	0	0	0	0	70	23.4	0	1	0	1	0	0	0	0	2	1	0	0
865	2	77	1	12	1	0	2	1	0	0	0	0	0	97	24.3	1	2	1	0	0	0	0	0	1	0	0	0
866	2	76	1	12	1	0	2	1	0	0	0	0	0	70	24.6	1	2	1	0	0	0	0	0	2	1	0	0
867	2	77	1	12	1	0	2	1	0	0	0	0	1	76	21.1	0	1	0	1	0	0	0	0	1	0	0	0
868	2	72	3	15	1	0	2	1	0	1	0	0	1	81	25.8	1	1	0	1	3	1	0	0	1	0	0	0
869	2	67	0	9	1	0	2	1	0	0	0	1	0	62	25.6	1	1	0	1	0	0	0	0	2	1	0	0
870	1	74	0	9	1	0	2	1	0	1	0	0	0	63	26.5	1	1	0	1	0	0	0	1	2	1	2	1
871	2	72	0	9	1	0	2	1	0	0	0	0	1	78	25.5	1	1	0	1	0	0	0	0	1	0	3	1
872	2	71	1	12	1	0	2	1	0	0	0	0	1	100	24.7	1	1	0	1	4	1	0	0	2	1	3	1
873	2	69	0	9	1	0	2	1	0	1	0	0	1	84	24.2	1	1	0	1	0	0	0	0	2	1	2	1
874	2	76	1	12	1	0	2	1	0	1	0	0	0	83	29.8	1	1	0	1	0	0	0	0	2	1	0	0
875	2	77	0	9	1	0	2	1	0	1	0	0	0	72	23.4	0	1	0	1	1	1	0	0	2	1	0	0
876	1	61	0	9	1	0	2	1	1	0	0	1	0	70	27.7	1	1	0	1	4	1	0	0	2	1	0	0
877	2	70	4	16	2	1	2	1	1	0	0	0	1	77	24.4	1	2	1	0	4	1	0	0	2	1	2	1
879	2	61	0	9	2	1	1	1	0	0	0	0	0	67	28.25	1	2	1	0	0	0	0	0	2	1	0	0
880	1	70	0	9	1	0	1	1	0	0	0	0	0	88	21.5	0	2	1	0	0	0	0	0	3	1	0	0
881	1	71	1	12	2	1	2	1	0	1	0	0	0	55	26.7	1	2	1	0	0	0	0	0	2	1	0	0
882	2	65	0	9	2	1	2	1	0	0	0	0	0	64	28.7	1	2	1	0	0	0	0	0	1	0	0	0
883	2	76	0	9	2	1	2	1	0	0	0	0	1	67	24.7	1	2	1	0	0	0	0	0	2	1	0	0
884	1	76	0	9	2	1	2	1	0	0	0	0	0	78	24.9	1	2	1	0	0	0	0	0	3	1	0	0
886	1	76	0	9	1	0	2	1	0	1	0	0	0	80	33.2	1	1	0	1	0	0	0	0	1	0	3	1
887	2	79	0	9	1	0	2	1	0	1	0	0	0	80	25.7	1	1	0	1	0	0	0	0	1	0	0	0
889	2	68	0	9	1	0	2	1	0	0	0	0	0	73	24.3	1	2	1	0	0	0	0	0	1	0	0	0
890	1	65	1	12	1	0	2	1	0	0	0	0	0	86	24.9	1	2	1	0	0	0	1	1	3	1	0	0
891	2	80	0	9	1	0	2	1	0	0	0	0	0	92	30.7	1	2	1	0	0	0	0	0	1	0	0	0
892	1	88	0	9	1	0	2	1	0	0	0	0	0	83	23.8	0	1	0	1	0	0	0	0	1	0	0	0
893	2	82	0	9	1	0	2	1	0	0	0	0	0	78	29	1	1	0	1	0	0	0	0	1	0	0	0
894	2	77	0	9	1	0	2	1	0	0	0	0	0	72	27	1	1	0	1	0	0	0	0	1	0	0	0
895	1	82	0	9	1	0	2	1	0	0	0	0	0	90	26	1	1	0	1	0	0	0	0	1	0	0	0
896	2	82	0	9	1	0	2	1	1	0	0	0	0	77	22.9	0	1	0	1	0	0	0	0	1	0	0	0
897	2	70	0	9	2	1	2	1	0	0	0	0	0	76	17.1	0	1	0	1	0	0	0	0	1	0	0	0
898	1	86	0	9	1	0	2	1	0	0	0	0	0	72	25.6	1	1	0	1	0	0	0	0	1	0	0	0
899	2	67	0	9	2	1	2	1	0	1	0	0	0	109	22.7	0	1	0	1	0	0	0	0	1	0	0	0
900	1	65	0	9	2	1	2	1	0	1	0	0	0	72	27.3	1	1	0	1	0	0	0	0	1	0	0	0
901	2	76	0	9	1	0	2	1	0	0	0	0	0	80	26.9	1	1	0	1	0	0	0	0	1	0	0	0
902	2	69	0	9	1	0	2	1	1	0	0	0	0	100	21.15	0	1	0	1	0	0	0	0	1	0	0	0
903	2	84	0	9	1	0	2	1	0	1	0	0	0	74	27.21	1	1	0	1	0	0	0	0	1	0	0	0
904	1	58	0	9	1	0	2	1	0	0	0	0	0	70	26.39	1	1	0	1	0	0	0	0	1	0	0	0
905	1	65	0	9	1	0	2	1	0	0	0	0	0	74	34.89	1	1	0	1	0	0	0	0	1	0	3	1
906	1	71	0	9	1	0	2	1	0	1	0	0	0	71	27.39	1	1	0	1	0	0	0	0	1	0	3	1
907	1	76	0	9	1	0	2	1	1	0	0	0	0	81	26.67	1	1	0	1	0	0	0	0	1	0	0	0
908	2	68	0	9	1	0	2	1	0	0	0	0	0	71	27.01	1	1	0	1	0	0	0	0	1	0	3	1
909	2	75	0	9	1	0	2	1	1	0	0	0	0	74	25.14	1	1	0	1	0	0	0	0	1	0	3	1
910	1	80	0	9	1	0	2	1	1	0	0	0	0	69	23.68	0	2	1	0	0	0	0	0	1	0	0	0
911	1	72	0	9	1	0	2	1	0	1	0	0	0	75	24.38	1	1	0	1	0	0	0	0	1	0	0	0
912	1	68	0	9	1	0	2	1	1	1	0	0	0	69	23.62	0	1	0	1	0	0	0	0	1	0	2	1
913	2	70	0	9	1	0	2	1	0	0	0	0	0	85	29.15	1	1	0	1	0	0	0	0	1	0	3	1
914	2	80	0	9	1	0	2	1	0	1	0	0	0	62	21.21	0	1	0	1	0	0	0	0	1	0	3	1
915	1	84	0	9	1	0	2	1	1	0	0	0	0	73	26.89	1	1	0	1	0	0	0	0	1	0	3	1
916	2	70	0	9	1	0	2	1	0	1	0	0	0	71	19.8	0	1	0	1	0	0	0	0	1	0	0	0
917	2	72	0	9	1	0	2	1	0	0	0	0	0	85	24.8	1	1	0	1	0	0	0	0	1	0	0	0
918	2	73	0	9	1	0	2	1	0	1	0	0	0	101	29.3	1	1	0	1	0	0	0	0	1	0	0	0
919	2	90	0	9	1	0	2	1	0	0	0	0	0	67	22.7	0	1	0	1	0	0	0	0	1	0	3	1
920	1	70	0	9	1	0	2	1	0	0	0	0	0	74	27.7	1	1	0	1	0	0	0	0	1	0	3	1
921	1	76	0	9	1	0	2	1	0	0	0	0	0	61	24.7	1	1	0	1	0	0	0	0	1	0	3	1
922	2	67	0	9	1	0	2	1	0	0	0	0	0	81	24.57	1	1	0	1	0	0	0	0	1	0	3	1
