# Supplementary material for: Effect of the number of unhealthy lifestyles in middle-aged and elderly people on hypertension and the first occurrence of ischemic stroke after the disease
Source: Front Cardiovasc Med. 2023 May 30;10:1152423. doi: 10.3389/fcvm.2023.1152423 (PMC10262039; doi:10.3389/fcvm.2023.1152423)
Supplement: Supplementary file 2 [file Table2.xlsx]

## Sheet: Sheet1
性别	年龄	收入	父遗传	母遗传		BMI	BMI分级		体育锻炼		饮食	吸烟	饮酒	血压分级	是否脑卒中	是否发生脑卒中	5年内发生卒中	随访高血压多少年	既往冠心病	既往糖尿病	其他慢性疾病	因素个数
2	92	1	0	0	28.8889	1	1	1	0	3	1	1	1	3	1	1	1	1	1	0	0	5
1	61	2	1	0	30.8444	1	1	1	0	1	1	1	1	2	1	1	1	3	0	0	0	5
1	56	2	0	0	29.6875	1	1	1	0	3	1	1	1	3	1	1	1	4	1	0	0	5
1	67	2	0	0	30.6689	1	1	1	0	3	1	1	1	3	0	0	0	5	0	1	0	5
1	75	2	0	0	33.4252	1	1	1	0	1	1	1	1	3	0	0	0	5	0	0	0	5
1	70	2	0	1	24.6548	1	1	1	0	1	1	1	1	2	0	0	0	5	0	1	0	5
1	57	2	0	0	28.2284	1	1	1	0	1	1	1	1	3	0	0	0	2	0	1	0	5
1	49	2	0	0	26.7539	1	1	1	0	1	1	1	1	2	0	0	0	3	0	0	0	5
1	54	1	1	1	30.195	1	1	1	0	1	1	1	1	3	0	0	0	5	1	0	0	5
1	77	1	0	0	29.1523	1	1	1	0	4	1	1	1	3	0	0	0	5	1	1	0	5
1	46	2	1	0	24.8586	1	1	1	0	3	1	1	1	2	0	0	0	2	0	1	0	5
1	81	2	0	0	28.3447	1	1	1	0	1	1	1	1	3	0	0	0	5	0	1	1	5
1	73	2	0	1	24.7921	1	1	1	0	4	1	1	1	1	0	0	0	5	0	1	0	5
1	65	2	0	1	25.3906	1	1	1	0	4	1	1	1	3	0	0	0	5	0	0	0	5
1	57	2	0	1	27.6817	1	1	1	0	4	1	1	1	3	0	0	0	5	0	0	0	5
1	76	2	1	0	24.8	1	1	1	0	1	1	1	1	3	0	0	0	5	0	0	0	5
1	61	1	0	0	24.9	1	1	1	0	3	1	1	1	3	0	0	0	1	0	0	0	5
1	73	2	0	0	24.9068	1	1	3	1	4	1	1	1	3	1	1	0	5	0	0	0	4
1	46	1	1	0	26.57	1	1	1	0	0	0	1	1	2	1	1	0	5	0	0	0	4
1	69	2	1	1	28.7317	1	1	1	0	1	1	0	1	2	0	0	0	5	0	1	0	4
1	70	3	0	0	28.3737	1	1	1	0	0	0	1	1	3	0	0	0	5	0	1	0	4
1	65	2	0	0	24.8857	1	1	1	0	0	0	1	1	1	0	0	0	2	0	0	0	4
1	95	2	0	0	29.3848	1	1	1	0	1	1	0	1	3	0	0	0	5	1	0	0	4
1	62	2	0	0	26.0375	1	1	1	0	1	1	1	0	3	0	0	0	5	0	0	0	4
1	76	2	0	1	24.2002	1	1	1	0	0	0	1	1	3	0	0	0	5	0	0	0	4
1	70	2	0	0	23.9434	1	0	1	0	0	0	1	1	3	0	0	0	5	0	0	0	4
1	71	2	0	0	29.2969	1	1	1	0	0	0	1	1	3	0	0	0	5	0	0	0	4
1	50	2	0	1	27.0051	1	1	1	0	1	1	0	1	3	0	0	0	5	0	0	0	4
1	79	2	0	0	26.6728	1	1	1	0	3	1	0	1	2	0	0	0	5	1	0	1	4
1	56	2	1	0	19.8413	0	0	1	0	4	1	1	1	2	0	0	0	5	0	0	0	4
1	54	1	0	0	32.0399	1	1	1	0	3	1	1	0	1	0	0	0	5	0	1	0	4
1	69	2	0	1	26.5731	1	1	3	1	3	1	1	1	2	0	0	0	4	0	1	0	4
1	67	2	0	0	30.0621	1	1	1	0	1	1	1	0	3	0	0	0	4	0	0	0	4
1	78	2	0	0	28.501	1	1	1	0	3	1	0	1	3	0	0	0	5	1	0	0	4
1	67	2	0	0	25.3515	1	1	1	0	0	0	1	1	3	0	0	0	5	0	0	0	4
1	75	2	0	0	28.0244	1	1	1	0	0	0	1	1	3	0	0	0	5	0	1	0	4
1	72	2	0	0	32.1949	1	1	1	0	1	1	1	0	1	0	0	0	3	0	1	0	4
1	68	2	1	1	27.31	1	1	3	1	4	1	1	1	3	0	0	0	5	0	1	0	4
1	49	2	1	0	25.7117	1	1	1	0	4	1	1	0	2	0	0	0	2	0	0	0	4
1	61	2	0	0	24.4473	1	1	1	0	0	0	1	1	3	0	0	0	5	0	1	0	4
1	66	2	1	0	27.3476	1	1	1	0	3	1	1	0	2	0	0	0	5	0	0	0	4
1	67	2	0	1	23.2254	0	0	1	0	1	1	1	1	3	0	0	0	5	0	0	0	4
1	70	2	1	0	25.95	1	1	1	0	0	0	1	1	2	0	0	0	5	0	0	0	4
2	70	1	0	0	37.59	1	1	1	0	4	1	0	1	2	0	0	0	2	0	0	0	4
1	55	1	0	0	24.7	1	1	2	1	1	1	1	1	3	0	0	0	3	1	0	0	4
1	78	1	0	0	25.56	1	1	1	0	0	0	1	1	2	0	0	0	5	0	0	0	4
1	74	1	0	0	21.3	0	0	1	0	1	1	1	1	2	0	0	0	5	0	1	0	4
1	77	2	0	0	26.7514	1	1	3	1	0	0	1	1	2	1	1	1	1	0	0	0	3
1	81	2	0	1	26.6193	1	1	3	1	3	1	1	0	3	1	1	0	5	0	0	0	3
1	68	2	0	0	27.3438	1	1	1	0	0	0	0	1	3	1	1	1	1	0	0	0	3
1	70	2	0	0	22.8571	0	0	1	0	0	0	1	1	3	1	1	0	5	0	1	0	3
2	83	2	0	0	27.12	1	1	1	0	3	1	0	0	3	1	1	0	5	1	1	0	3
1	55	2	0	0	27.3	1	1	1	0	0	0	1	0	2	1	1	1	4	0	0	0	3
2	68	1	1	1	26.7698	1	1	1	0	3	1	0	0	3	0	0	0	5	1	0	0	3
1	81	3	0	0	25.6489	1	1	3	1	0	0	1	1	2	0	0	0	5	1	0	1	3
2	74	3	0	0	25.9695	1	1	1	0	3	1	0	0	2	0	0	0	5	1	0	0	3
2	70	2	0	0	26.6667	1	1	1	0	3	1	0	0	2	0	0	0	5	0	0	0	3
1	44	2	0	0	25.9516	1	1	1	0	0	0	0	1	2	0	0	0	5	0	0	0	3
1	53	2	0	0	26.2976	1	1	1	0	0	0	1	0	3	0	0	0	3	0	0	0	3
1	81	2	0	0	26.3138	1	1	3	1	0	0	1	1	2	0	0	0	5	0	0	1	3
2	69	2	0	1	28.1337	1	1	1	0	3	1	0	0	3	0	0	0	5	0	0	0	3
2	64	2	0	0	25.6837	1	1	1	0	1	1	0	0	2	0	0	0	2	0	0	0	3
1	78	2	0	0	25.9516	1	1	1	0	3	1	0	0	3	0	0	0	5	1	1	0	3
2	74	2	1	0	24.1217	1	1	1	0	1	1	0	0	2	0	0	0	5	0	0	0	3
1	63	2	0	0	21.7079	0	0	1	0	0	0	1	1	1	0	0	0	2	0	0	0	3
1	75	2	0	0	23.3881	0	0	1	0	0	0	1	1	3	0	0	0	5	0	0	0	3
2	68	2	1	1	24.2188	1	1	1	0	3	1	0	0	2	0	0	0	5	0	0	0	3
2	72	2	1	1	25.0315	1	1	1	0	3	1	0	0	1	0	0	0	1	0	0	0	3
1	67	2	0	0	26.9765	1	1	2	1	1	1	0	1	2	0	0	0	1	0	0	0	3
2	87	2	0	0	23.5975	0	0	1	0	4	1	1	0	3	0	0	0	5	1	0	1	3
1	66	2	0	1	29.1495	1	1	3	1	3	1	1	0	3	0	0	0	5	1	0	0	3
1	55	2	0	0	22.4913	0	0	2	1	3	1	1	1	3	0	0	0	5	0	0	0	3
1	80	2	0	0	25.8718	1	1	3	1	3	1	0	1	3	0	0	0	5	0	1	0	3
1	70	2	0	0	23.8021	0	0	1	0	0	0	1	1	3	0	0	0	5	0	0	0	3
1	71	2	0	0	28.257	1	1	3	1	1	1	1	0	2	0	0	0	5	0	1	0	3
2	76	2	0	0	24.7737	1	1	1	0	1	1	0	0	3	0	0	0	5	0	0	0	3
1	61	2	0	0	20.7612	0	0	1	0	0	0	1	1	3	0	0	0	5	1	0	0	3
1	70	2	0	1	26.5519	1	1	3	1	3	1	1	0	3	0	0	0	5	0	0	0	3
1	74	2	0	0	28.9148	1	1	3	1	3	1	1	0	3	0	0	0	5	0	0	0	3
2	75	2	0	1	28.6861	1	1	1	0	3	1	0	0	3	0	0	0	5	0	0	0	3
2	67	2	1	1	29.265	1	1	1	0	3	1	0	0	3	0	0	0	5	0	0	0	3
1	69	2	0	0	26.398	1	1	2	1	0	0	1	1	2	0	0	0	3	0	0	0	3
2	80	2	0	0	25.3906	1	1	1	0	3	1	0	0	2	0	0	0	5	1	1	0	3
1	70	2	0	0	24.093	1	1	2	1	0	0	1	1	3	0	0	0	5	1	0	0	3
1	69	2	0	1	25.7117	1	1	1	0	0	0	1	0	2	0	0	0	5	0	0	0	3
2	72	2	0	1	26.126	1	1	1	0	3	1	0	0	3	0	0	0	5	0	0	0	3
1	74	2	0	0	28.0468	1	1	3	1	0	0	1	1	2	0	0	0	5	0	1	0	3
1	71	2	0	0	25.9645	1	1	1	0	0	0	1	0	2	0	0	0	5	1	0	0	3
1	66	2	0	0	24.9257	1	1	2	1	0	0	1	1	3	0	0	0	5	0	0	0	3
1	74	2	0	0	25.4941	1	1	1	0	0	0	0	1	3	0	0	0	5	0	0	0	3
2	69	2	0	0	25.2764	1	1	1	0	4	1	0	0	3	0	0	0	5	0	0	0	3
2	80	1	1	0	31.25	1	1	1	0	4	1	0	0	3	0	0	0	5	1	0	0	3
1	80	2	0	0	24.4646	1	1	2	1	4	1	1	0	3	0	0	0	1	1	0	0	3
1	64	2	0	0	30.4697	1	1	3	1	0	0	1	1	3	0	0	0	5	1	1	0	3
1	68	1	0	1	25.8134	1	1	1	0	0	0	1	0	2	0	0	0	5	0	0	0	3
1	72	2	0	0	29.6912	1	1	1	0	0	0	1	0	3	0	0	0	5	0	0	0	3
1	77	2	0	0	25.6199	1	1	1	0	4	1	0	0	3	0	0	0	5	0	0	0	3
1	69	2	0	0	26.2188	1	1	3	1	0	0	1	1	3	0	0	0	5	0	0	0	3
1	68	2	1	1	29.7619	1	1	3	1	0	0	1	1	2	0	0	0	2	0	0	0	3
1	72	2	0	0	25.4	1	1	3	1	0	0	1	1	3	0	0	0	5	0	1	0	3
2	92	2	0	0	26.67	1	1	1	0	3	1	0	0	3	0	0	0	5	1	0	1	3
1	65	2	0	0	25.55	1	1	3	1	3	1	1	0	3	0	0	0	5	0	0	0	3
1	80	1	0	0	24.52	1	1	1	0	0	0	0	1	3	0	0	0	5	0	1	0	3
2	57	2	0	1	27.55	1	1	1	0	3	1	0	0	3	0	0	0	5	0	0	0	3
1	65	2	1	1	21	0	0	1	0	0	0	1	1	3	0	0	0	5	0	0	0	3
1	75	1	0	0	25.8	1	1	3	1	0	0	1	1	2	0	0	0	5	0	0	0	3
1	83	2	0	0	26.3	1	1	3	1	0	0	1	1	3	0	0	0	5	0	1	0	3
2	68	2	1	1	25.39	1	1	1	0	4	1	0	0	2	0	0	0	3	0	0	0	3
1	71	2	0	0	19.4	0	0	1	0	0	0	1	1	2	0	0	0	5	0	0	1	3
1	73	1	0	0	28	1	1	3	1	0	0	1	1	3	0	0	0	5	0	0	0	3
1	67	2	0	1	26.5	1	1	2	1	1	1	1	0	3	0	0	0	5	0	0	0	3
1	75	2	0	0	22.4	0	0	1	0	0	0	1	1	2	0	0	0	5	0	0	0	3
1	76	1	0	0	24.7	1	1	3	1	3	1	1	0	2	0	0	0	4	0	0	0	3
1	84	1	0	0	25.7	1	1	2	1	4	1	1	0	3	0	0	0	3	0	0	0	3
1	67	2	1	0	29.7	1	1	1	0	3	1	0	0	3	0	0	0	5	0	0	0	3
1	72	2	0	0	31.6	1	1	2	1	0	0	1	1	3	0	0	0	5	0	0	0	3
1	74	1	0	0	26.5	1	1	1	0	0	0	0	1	2	0	0	0	5	0	0	0	3
2	71	1	0	1	24.7	1	1	1	0	4	1	0	0	3	0	0	0	5	0	0	0	3
1	66	2	0	1	26.3524	1	1	3	1	4	1	1	0	2	1	1	1	1	0	0	0	2
1	72	3	0	1	22.4913	0	0	3	1	0	0	1	1	3	1	1	1	5	1	1	0	2
2	68	2	0	0	33.9501	1	1	1	0	0	0	0	0	3	1	1	0	5	0	1	0	2
1	65	2	1	0	25.0593	1	1	3	1	0	0	1	0	3	1	1	0	5	0	1	0	2
2	71	2	1	1	26.1719	1	1	3	1	1	1	0	0	2	1	1	1	1	1	1	0	2
1	84	2	0	0	26.6728	1	1	3	1	4	1	0	0	3	1	1	0	5	1	0	0	2
2	65	2	1	0	36.9309	1	1	2	1	3	1	0	0	3	1	1	0	5	0	0	0	2
1	89	2	0	0	25.3515	1	1	1	0	0	0	0	0	3	1	1	1	3	0	0	1	2
1	74	2	0	1	23.4	0	0	2	1	4	1	1	0	2	1	1	0	5	0	0	0	2
1	83	2	0	0	26.5	1	1	1	0	0	0	0	0	2	1	1	1	2	0	1	0	2
2	69	3	0	1	24.6711	1	1	1	0	0	0	0	0	3	0	0	0	5	1	0	0	2
2	78	2	0	0	24.8358	1	1	3	1	4	1	0	0	3	0	0	0	5	0	0	0	2
2	67	3	1	0	25.4767	1	1	1	0	0	0	0	0	2	0	0	0	5	0	0	0	2
2	61	3	1	0	27.7778	1	1	1	0	0	0	0	0	3	0	0	0	5	1	0	0	2
2	88	3	0	0	24.7737	1	1	1	0	0	0	0	0	3	0	0	0	5	1	0	0	2
2	68	3	1	1	25.8022	1	1	1	0	0	0	0	0	1	0	0	0	5	0	0	0	2
1	70	1	0	0	25.9895	1	1	1	0	0	0	0	0	2	0	0	0	5	0	0	0	2
1	80	2	0	0	25.5558	1	1	3	1	0	0	1	0	3	0	0	0	5	0	0	0	2
2	54	2	0	0	30.0781	1	1	1	0	0	0	0	0	3	0	0	0	5	0	0	0	2
2	65	2	0	0	25.2237	1	1	1	0	0	0	0	0	3	0	0	0	3	0	0	0	2
1	78	2	0	0	26.4721	1	1	1	0	0	0	0	0	3	0	0	0	5	0	0	0	2
2	83	1	0	0	17.4818	0	0	1	0	0	0	0	1	3	0	0	0	5	0	0	0	2
2	66	2	0	0	27.3909	1	1	1	0	0	0	0	0	2	0	0	0	5	0	1	0	2
2	64	2	0	1	27.3438	1	1	2	1	1	1	0	0	3	0	0	0	5	0	0	0	2
2	71	2	0	1	26.6728	1	1	2	1	3	1	0	0	3	0	0	0	5	0	0	0	2
1	84	2	0	0	23.4375	0	0	1	0	0	0	1	0	2	0	0	0	5	0	1	0	2
2	63	2	1	0	24.8889	1	1	2	1	3	1	0	0	2	0	0	0	5	1	0	0	2
2	80	1	0	1	24.6548	1	1	1	0	0	0	0	0	2	0	0	0	0	0	0	0	2
2	63	2	0	0	29.6749	1	1	1	0	0	0	0	0	2	0	0	0	5	0	1	0	2
2	53	2	1	1	27.0552	1	1	2	1	3	1	0	0	3	0	0	0	5	0	0	0	2
1	60	2	1	1	25.2092	1	1	2	1	0	0	1	0	2	0	0	0	5	0	0	0	2
1	70	2	1	0	26.2188	1	1	1	0	0	0	0	0	3	0	0	0	5	1	0	0	2
1	86	2	0	0	23.0546	0	0	1	0	0	0	1	0	2	0	0	0	5	0	0	0	2
2	79	2	0	0	73.0253	1	1	1	0	0	0	0	0	3	0	0	0	3	0	1	0	2
2	71	2	0	0	24.1217	1	1	1	0	0	0	0	0	2	0	0	0	2	0	0	0	2
2	60	2	0	0	26.8352	1	1	1	0	0	0	0	0	2	0	0	0	1	0	0	0	2
2	44	2	0	0	29.5159	1	1	1	0	0	0	0	0	1	0	0	0	5	0	0	0	2
2	68	2	0	0	24.0346	1	1	1	0	0	0	0	0	2	0	0	0	5	0	0	0	2
2	66	2	0	0	29.6665	1	1	1	0	0	0	0	0	2	0	0	0	5	0	1	0	2
2	77	2	0	0	30.0801	1	1	1	0	0	0	0	0	3	0	0	0	5	1	1	0	2
2	59	2	0	0	29.5159	1	1	1	0	0	0	0	0	1	0	0	0	5	0	0	0	2
1	73	2	0	0	24.2215	1	1	1	0	0	0	0	0	3	0	0	0	5	0	0	0	2
1	57	2	1	1	25.9095	1	1	1	0	0	0	0	0	3	0	0	0	5	0	1	0	2
1	76	1	0	0	29.8233	1	1	1	0	0	0	0	0	2	0	0	0	5	0	1	0	2
1	57	2	0	1	29.7578	1	1	2	1	0	0	1	0	2	0	0	0	5	0	1	0	2
1	93	2	0	0	27.1809	1	1	1	0	0	0	0	0	3	0	0	0	5	0	1	0	2
2	68	2	0	1	24	1	0	3	1	3	1	0	0	2	0	0	0	1	0	1	0	2
2	57	2	1	1	26.7094	1	1	3	1	4	1	0	0	3	0	0	0	1	0	0	0	2
2	57	2	0	0	28.3987	1	1	3	1	1	1	0	0	3	0	0	0	1	0	0	0	2
1	70	2	0	1	28.4646	1	1	3	1	3	1	0	0	2	0	0	0	5	0	0	0	2
2	82	2	0	0	26.6667	1	1	1	0	0	0	0	0	3	0	0	0	5	0	0	0	2
1	71	2	1	0	28.7529	1	1	3	1	0	0	0	1	2	0	0	0	5	0	0	0	2
2	68	2	1	0	28.2284	1	1	2	1	3	1	0	0	1	0	0	0	5	0	1	0	2
2	84	1	1	0	25.9833	1	1	1	0	0	0	0	0	3	0	0	0	5	1	0	0	2
2	68	1	0	1	25.8065	1	1	3	1	4	1	0	0	3	0	0	0	5	0	1	0	2
2	51	2	0	1	28.1918	1	1	3	1	4	1	0	0	2	0	0	0	5	0	0	0	2
2	67	2	1	1	27.412	1	1	3	1	3	1	0	0	2	0	0	0	5	0	0	0	2
2	82	2	0	0	24.7701	1	1	1	0	0	0	0	0	2	0	0	0	5	0	0	0	2
1	74	2	0	0	27.2552	1	1	3	1	4	1	0	0	2	0	0	0	5	0	0	0	2
2	77	2	0	0	30.3789	1	1	1	0	0	0	0	0	3	0	0	0	5	1	1	0	2
2	62	2	0	0	20.8117	0	0	1	0	3	1	0	0	3	0	0	0	5	0	0	0	2
1	93	2	0	0	21.7079	0	0	1	0	0	0	0	1	3	0	0	0	4	0	0	0	2
2	66	2	0	0	23.8054	0	0	1	0	4	1	0	0	2	0	0	0	5	0	0	0	2
1	63	1	0	0	19.8413	0	0	1	0	0	0	1	0	2	0	0	0	5	0	0	0	2
2	76	1	0	0	25.1653	1	1	2	1	1	1	0	0	3	0	0	0	5	0	0	0	2
1	74	1	0	0	26.4321	1	1	1	0	0	0	0	0	3	0	0	0	5	0	0	0	2
2	85	2	0	1	24.1671	1	1	1	0	0	0	0	0	3	0	0	0	5	0	1	0	2
1	84	2	0	1	20.202	0	0	3	1	4	1	1	0	3	0	0	0	5	1	0	0	2
1	65	1	1	0	18.2251	0	0	3	1	0	0	1	1	2	0	0	0	5	0	0	0	2
1	74	2	1	1	28.5722	1	1	3	1	3	1	0	0	1	0	0	0	5	0	0	0	2
2	57	2	0	0	24.4352	1	1	1	0	0	0	0	0	3	0	0	0	5	0	0	0	2
2	70	2	0	0	495.868	1	1	1	0	0	0	0	0	3	0	0	0	5	0	1	0	2
1	63	2	1	1	23.6614	0	0	3	1	0	0	1	1	3	0	0	0	5	0	1	0	2
1	76	2	0	0	24.2123	1	1	3	1	0	0	0	1	3	0	0	0	3	0	1	0	2
2	82	2	0	0	29.7284	1	1	1	0	0	0	0	0	2	0	0	0	5	0	0	0	2
2	68	2	0	0	27.4077	1	1	1	0	0	0	0	0	3	0	0	0	5	0	0	0	2
2	81	2	0	0	24.6669	1	1	1	0	0	0	0	0	2	0	0	0	5	0	0	0	2
2	76	2	0	0	29.9688	1	1	1	0	0	0	0	0	2	0	0	0	5	0	0	0	2
2	74	2	0	0	28.764	1	1	1	0	0	0	0	0	2	0	0	0	1	0	0	0	2
1	67	2	0	0	22.8625	0	0	1	0	0	0	1	0	2	0	0	0	4	0	0	0	2
2	75	2	0	0	24.8016	1	1	1	0	0	0	0	0	3	0	0	0	1	0	0	0	2
2	74	2	0	0	24.0344	1	1	1	0	0	0	0	0	3	0	0	0	5	0	0	0	2
1	68	2	0	1	28.7996	1	1	3	1	0	0	1	0	3	0	0	0	5	0	1	0	2
2	78	1	0	0	27.8307	1	1	1	0	0	0	0	0	3	0	0	0	5	1	0	0	2
1	82	2	0	0	25.1409	1	1	1	0	0	0	0	0	3	0	0	0	5	0	0	0	2
1	74	2	0	0	27.4623	1	1	3	1	0	0	1	0	3	0	0	0	5	1	0	0	2
1	67	2	0	1	23.533	0	0	1	0	0	0	1	0	3	0	0	0	5	0	1	0	2
2	69	2	0	0	25.5367	1	1	2	1	3	1	0	0	2	0	0	0	1	0	0	0	2
1	73	2	0	0	24.504	1	1	1	0	0	0	0	0	2	0	0	0	5	0	1	0	2
2	69	2	0	0	27.412	1	1	1	0	0	0	0	0	2	0	0	0	5	0	0	0	2
2	47	2	1	1	26.0146	1	1	3	1	4	1	0	0	1	0	0	0	4	0	0	0	2
2	72	1	0	0	25.4366	1	1	1	0	0	0	0	0	2	0	0	0	5	0	0	0	2
1	70	2	1	1	27.361	1	1	3	1	3	1	0	0	2	0	0	0	5	0	0	0	2
2	71	2	1	1	27.8566	1	1	3	1	3	1	0	0	3	0	0	0	5	1	0	0	2
1	87	1	1	0	30.4308	1	1	1	0	0	0	0	0	3	0	0	0	5	1	0	1	2
2	75	1	0	0	29.3796	1	1	1	0	0	0	0	0	3	0	0	0	5	0	0	0	2
2	73	2	0	0	27.6748	1	1	1	0	0	0	0	0	3	0	0	0	5	1	1	0	2
2	85	1	0	0	29.302	1	1	1	0	0	0	0	0	3	0	0	0	5	0	0	0	2
1	66	2	0	1	22.8659	0	0	3	1	0	0	1	1	2	0	0	0	5	0	0	0	2
1	92	2	0	0	20.7612	0	0	1	0	4	1	0	0	3	0	0	0	5	1	0	0	2
1	66	1	0	1	32.1391	1	1	1	0	0	0	0	0	2	0	0	0	5	0	0	0	2
2	70	2	0	0	25.2511	1	1	1	0	0	0	0	0	3	0	0	0	5	0	1	0	2
2	75	2	0	0	30.4776	1	1	1	0	0	0	0	0	3	0	0	0	5	0	0	0	2
1	71	2	0	0	25.9719	1	1	3	1	0	0	0	1	3	0	0	0	5	0	1	0	2
2	77	2	0	1	26.6887	1	1	1	0	0	0	0	0	3	0	0	0	5	1	0	0	2
2	76	2	0	1	25.6154	1	1	3	1	4	1	0	0	3	0	0	0	5	0	1	0	2
2	80	2	0	1	28.0592	1	1	3	1	3	1	0	0	3	0	0	0	5	1	0	0	2
2	67	2	1	0	24.2976	1	1	3	1	3	1	0	0	3	0	0	0	2	0	1	0	2
2	75	2	0	0	26.1699	1	1	3	1	1	1	0	0	3	0	0	0	5	0	1	0	2
2	77	1	0	0	25.1359	1	1	1	0	0	0	0	0	2	0	0	0	5	0	1	0	2
2	83	2	0	0	28.5375	1	1	2	1	1	1	0	0	3	0	0	0	5	0	1	0	2
2	68	2	0	1	26.6728	1	1	1	0	0	0	0	0	2	0	0	0	5	0	0	0	2
2	70	2	0	1	24.6711	1	1	1	0	0	0	0	0	3	0	0	0	5	0	0	0	2
1	69	2	0	0	23.3844	0	0	3	1	0	0	1	1	3	0	0	0	5	0	0	0	2
1	61	1	1	0	23.6614	0	0	1	0	0	0	0	1	2	0	0	0	2	0	1	0	2
2	62	2	0	0	28.0404	1	1	3	1	4	1	0	0	2	0	0	0	5	1	0	0	2
1	69	2	0	0	22.913	0	0	1	0	0	0	1	0	3	0	0	0	4	0	0	0	2
1	73	2	1	1	25.9095	1	1	3	1	0	0	1	0	3	0	0	0	5	0	1	1	2
2	78	1	0	0	26.6667	1	1	1	0	0	0	0	0	1	0	0	0	3	0	1	0	2
1	89	2	0	0	26.3672	1	1	3	1	0	0	0	1	2	0	0	0	5	1	0	0	2
2	77	2	0	0	28.4444	1	1	1	0	0	0	0	0	3	0	0	0	5	0	1	0	2
2	76	2	0	1	25.2994	1	1	3	1	0	0	0	1	3	0	0	0	5	0	0	0	2
2	68	2	0	0	25.7523	1	1	1	0	0	0	0	0	2	0	0	0	5	0	0	0	2
2	52	2	0	0	24.7499	1	1	2	1	4	1	0	0	3	0	0	0	5	0	0	0	2
1	56	2	0	1	24.4646	1	1	3	1	0	0	1	0	3	0	0	0	5	0	0	0	2
1	76	2	0	0	22.7583	0	0	3	1	0	0	1	1	3	0	0	0	5	0	0	0	2
1	90	2	0	1	19.8177	0	0	3	1	0	0	1	1	2	0	0	0	5	0	0	0	2
2	72	2	0	1	29.2184	1	1	3	1	0	0	0	1	3	0	0	0	5	0	0	0	2
2	77	2	0	0	24.2382	1	1	3	1	1	1	0	0	3	0	0	0	5	0	0	0	2
2	69	2	1	0	26.71	1	1	1	0	0	0	0	0	2	0	0	0	5	0	1	0	2
1	71	1	0	0	31.22	1	1	2	1	0	0	1	0	3	0	0	0	5	0	1	0	2
1	68	1	0	0	28.58	1	1	1	0	0	0	0	0	3	0	0	0	5	0	0	0	2
2	74	2	1	1	28.58	1	1	2	1	0	0	0	1	3	0	0	0	5	0	0	0	2
2	72	2	0	0	24.91	1	1	1	0	0	0	0	0	1	0	0	0	5	0	0	0	2
2	70	2	0	0	23.7	0	0	1	0	0	0	0	1	3	0	0	0	5	0	0	0	2
1	68	2	0	0	28.2	1	1	2	1	0	0	1	0	2	0	0	0	4	1	0	0	2
1	86	2	0	0	24.46	1	1	1	0	0	0	0	0	2	0	0	0	5	0	0	0	2
2	67	1	0	0	26.43	1	1	2	1	3	1	0	0	3	0	0	0	5	0	0	0	2
2	68	2	0	0	25.87	1	1	1	0	0	0	0	0	3	0	0	0	5	0	0	0	2
2	70	2	0	0	21.95	0	0	1	0	3	1	0	0	2	0	0	0	3	0	0	0	2
2	68	2	1	1	26.22	1	1	3	1	3	1	0	0	3	0	0	0	5	1	0	0	2
2	58	2	1	0	30.08	1	1	1	0	0	0	0	0	2	0	0	0	5	0	0	0	2
2	52	2	0	0	29.67	1	1	2	1	4	1	0	0	1	0	0	0	4	0	0	0	2
1	81	2	0	0	22.31	0	0	1	0	0	0	1	0	3	0	0	0	5	1	0	1	2
2	65	1	1	0	23.2	0	0	2	1	0	0	1	1	3	0	0	0	5	0	0	0	2
2	64	2	0	0	24.65	1	1	1	0	0	0	0	0	3	0	0	0	3	0	0	0	2
2	77	2	1	0	25.35	1	1	3	1	3	1	0	0	3	0	0	0	5	1	1	0	2
2	74	1	0	0	27.4	1	1	2	1	4	1	0	0	2	0	0	0	5	0	1	0	2
1	66	1	0	0	24.88	1	1	3	1	1	1	0	0	3	0	0	0	5	0	0	0	2
2	56	2	0	1	26.22	1	1	1	0	0	0	0	0	3	0	0	0	5	0	1	0	2
1	75	1	0	0	24.8	1	1	1	0	0	0	0	0	3	0	0	0	5	0	0	0	2
1	81	2	0	1	26.6	1	1	3	1	4	1	0	0	3	0	0	0	5	0	0	0	2
1	69	1	0	0	30.9	1	1	1	0	0	0	0	0	3	0	0	0	5	1	1	0	2
2	76	1	0	0	23.65	0	0	1	0	3	1	0	0	3	0	0	0	5	1	0	0	2
1	71	1	0	0	20.8	0	0	1	0	0	0	0	1	3	0	0	0	5	0	0	0	2
1	67	2	0	0	29.2	1	1	2	1	0	0	0	1	3	0	0	0	5	0	1	0	2
2	73	1	0	0	20.55	0	0	3	1	3	1	1	0	3	0	0	0	5	0	0	0	2
1	69	2	0	0	30.3	1	1	3	1	0	0	1	0	3	0	0	0	5	0	1	0	2
1	67	1	0	0	23.1	0	0	2	1	0	0	1	1	3	0	0	0	5	0	0	0	2
1	70	2	0	1	21.4	0	0	3	1	0	0	1	1	3	0	0	0	5	0	0	0	2
2	81	2	0	0	24.2	1	1	1	0	0	0	0	0	3	0	0	0	1	0	0	0	2
1	82	2	0	0	28.3	1	1	1	0	0	0	0	0	3	0	0	0	5	0	0	0	2
2	67	2	0	0	27.8	1	1	1	0	0	0	0	0	3	0	0	0	5	0	1	0	2
2	70	1	0	1	27.8	1	1	1	0	0	0	0	0	2	0	0	0	5	1	1	0	2
2	78	1	0	1	32.8	1	1	1	0	0	0	0	0	3	0	0	0	5	0	0	0	2
1	66	1	0	0	24.7	1	1	1	0	0	0	0	0	3	0	0	0	5	0	0	0	2
2	77	1	0	0	30.8	1	1	3	1	3	1	0	0	3	0	0	0	5	1	0	0	2
2	65	1	0	0	26	1	1	1	0	0	0	0	0	3	0	0	0	5	0	0	0	2
2	76	2	0	0	26.3	1	1	1	0	0	0	0	0	3	0	0	0	5	0	1	0	2
2	78	1	0	0	31.6	1	1	1	0	0	0	0	0	2	0	0	0	5	0	0	0	2
2	75	2	0	0	25	1	1	1	0	0	0	0	0	3	0	0	0	5	0	0	0	2
1	75	2	0	0	26.4	1	1	1	0	0	0	0	0	1	0	0	0	5	0	0	0	2
2	72	1	0	1	25.5	1	1	1	0	0	0	0	0	3	0	0	0	5	0	1	0	2
2	69	1	0	1	24.2	1	1	1	0	0	0	0	0	2	0	0	0	5	0	0	0	2
2	70	2	0	1	24.4	1	1	2	1	4	1	0	0	2	0	0	0	5	1	0	0	2
1	76	1	0	0	33.2	1	1	1	0	0	0	0	0	3	0	0	0	5	0	0	0	2
1	65	1	0	0	34.89	1	1	1	0	0	0	0	0	3	0	0	0	5	0	0	0	2
1	71	1	0	0	27.39	1	1	1	0	0	0	0	0	3	0	0	0	5	0	0	0	2
2	68	1	0	0	27.01	1	1	1	0	0	0	0	0	3	0	0	0	5	1	0	0	2
2	75	1	0	0	25.14	1	1	1	0	0	0	0	0	3	0	0	0	5	0	0	0	2
2	70	1	0	0	29.15	1	1	1	0	0	0	0	0	3	0	0	0	1	1	1	0	2
1	84	1	0	0	26.89	1	1	1	0	0	0	0	0	3	0	0	0	5	0	1	0	2
1	70	1	0	0	27.7	1	1	1	0	0	0	0	0	3	0	0	0	5	0	0	0	2
1	76	1	0	0	24.7	1	1	1	0	0	0	0	0	3	0	0	0	5	0	0	0	2
2	67	1	0	0	24.57	1	1	1	0	0	0	0	0	3	0	0	0	5	0	0	0	2
1	80	2	0	1	27.6817	1	1	3	1	0	0	0	0	2	1	1	0	5	1	1	0	1
1	68	2	0	0	29.4802	1	1	3	1	0	0	0	0	3	1	1	1	1	0	0	0	1
2	61	2	1	1	24.1415	1	1	3	1	0	0	0	0	3	1	1	0	5	0	1	0	1
2	70	2	0	0	20.6131	0	0	1	0	0	0	0	0	3	1	1	0	5	0	1	0	1
2	80	2	0	1	24.0077	1	1	3	1	0	0	0	0	3	1	1	0	5	0	0	0	1
1	77	2	0	0	22.0386	0	0	1	0	0	0	0	0	2	1	1	1	5	0	1	1	1
1	74	2	0	0	23.28	0	0	1	0	0	0	0	0	3	1	1	1	1	0	0	0	1
1	71	2	0	1	21.47	0	0	2	1	4	1	0	0	2	1	1	0	5	0	0	0	1
1	73	2	0	0	24.3	1	1	2	1	0	0	0	0	3	1	1	0	5	0	1	0	1
2	68	1	0	1	23.1911	0	0	1	0	0	0	0	0	2	0	0	0	5	0	0	0	1
1	63	2	0	0	22.3757	0	0	3	1	0	0	0	1	2	0	0	0	1	0	1	0	1
2	62	2	0	0	24.0344	1	1	2	1	0	0	0	0	2	0	0	0	5	0	0	0	1
2	70	3	0	0	23.4375	0	0	1	0	0	0	0	0	2	0	0	0	5	0	0	0	1
1	88	3	0	0	23.8751	0	0	1	0	0	0	0	0	3	0	0	0	5	0	0	0	1
2	64	3	0	0	21.3382	0	0	2	1	3	1	0	0	3	0	0	0	4	0	0	0	1
2	94	1	0	0	23.3091	0	0	2	1	1	1	0	0	3	0	0	0	5	1	0	0	1
1	90	3	0	1	19.8177	0	0	1	0	0	0	0	0	3	0	0	0	5	0	0	1	1
2	50	3	1	0	22.8329	0	0	3	1	0	0	0	1	2	0	0	0	5	0	0	0	1
2	78	2	0	0	21.4109	0	0	3	1	0	0	0	1	3	0	0	0	5	1	1	0	1
2	68	3	0	0	25.7117	1	1	2	1	0	0	0	0	3	0	0	0	5	0	0	0	1
2	69	1	0	0	30	1	1	3	1	0	0	0	0	2	0	0	0	5	0	0	0	1
1	76	3	0	1	26.8136	1	1	3	1	0	0	0	0	2	0	0	0	5	1	0	0	1
2	63	2	0	1	22.0741	0	0	3	1	3	1	0	0	2	0	0	0	5	0	0	0	1
2	63	3	0	0	26.4381	1	1	2	1	0	0	0	0	3	0	0	0	5	0	1	0	1
1	65	2	0	0	23.8751	0	0	1	0	0	0	0	0	3	0	0	0	5	0	0	0	1
1	64	2	0	0	21.2585	0	0	1	0	0	0	0	0	3	0	0	0	5	0	0	0	1
2	69	2	0	0	18.7305	0	0	1	0	0	0	0	0	1	0	0	0	1	0	1	0	1
2	69	2	0	0	19.313	0	0	1	0	0	0	0	0	1	0	0	0	5	1	0	0	1
2	65	2	0	0	23.6055	0	0	1	0	0	0	0	0	2	0	0	0	5	0	0	0	1
2	74	2	0	0	21.3675	0	0	1	0	0	0	0	0	2	0	0	0	5	0	0	0	1
1	65	2	0	1	23.2814	0	0	1	0	0	0	0	0	2	0	0	0	5	1	0	0	1
1	82	2	0	0	20.7008	0	0	3	1	0	0	0	1	2	0	0	0	5	0	1	0	1
2	68	2	0	0	20.8324	0	0	1	0	0	0	0	0	3	0	0	0	5	1	0	0	1
1	85	2	0	0	26.9676	1	1	3	1	0	0	0	0	2	0	0	0	5	0	0	0	1
1	69	2	0	0	26.641	1	1	3	1	0	0	0	0	3	0	0	0	5	0	1	0	1
1	66	1	0	0	22.3835	0	0	3	1	0	0	1	0	3	0	0	0	5	0	1	0	1
2	81	2	1	0	22.0741	0	0	1	0	0	0	0	0	3	0	0	0	0	1	1	0	1
2	0	2	0	0	23.4566	0	0	3	1	0	0	1	0	2	0	0	0	5	0	0	0	1
2	66	2	0	0	24.7676	1	1	2	1	0	0	0	0	3	0	0	0	5	0	1	0	1
1	66	2	0	1	26.9302	1	1	2	1	0	0	0	0	3	0	0	0	5	0	0	0	1
2	80	2	0	0	23.8751	0	0	1	0	0	0	0	0	3	0	0	0	5	1	0	0	1
2	80	2	0	0	23.3726	0	0	1	0	0	0	0	0	2	0	0	0	5	0	0	0	1
2	77	2	0	0	21.9076	0	0	1	0	0	0	0	0	3	0	0	0	5	0	0	0	1
1	79	2	0	0	23.5883	0	0	1	0	0	0	0	0	2	0	0	0	5	0	0	0	1
1	74	2	0	0	20.9366	0	0	3	1	0	0	1	0	2	0	0	0	5	0	0	0	1
2	70	2	1	0	24.9199	1	1	3	1	0	0	0	0	2	0	0	0	5	0	1	0	1
1	82	1	0	0	23.1111	0	0	1	0	0	0	0	0	3	0	0	0	4	1	0	1	1
1	84	1	0	0	27.5482	1	1	3	1	0	0	0	0	2	0	0	0	5	1	1	0	1
2	70	2	1	1	29.9773	1	1	3	1	0	0	0	0	3	0	0	0	5	1	1	0	1
1	61	2	1	0	24.5089	1	1	2	1	0	0	0	0	2	0	0	0	5	0	0	0	1
2	76	2	0	0	21.0741	0	0	3	1	3	1	0	0	3	0	0	0	5	1	0	0	1
2	73	2	0	0	21.4536	0	0	3	1	3	1	0	0	3	0	0	0	5	0	0	0	1
2	72	2	1	1	26.5754	1	1	3	1	0	0	0	0	3	0	0	0	5	0	1	0	1
2	66	1	0	0	22.3488	0	0	3	1	4	1	0	0	2	0	0	0	3	0	1	0	1
2	68	2	1	1	28.3987	1	1	3	1	0	0	0	0	3	0	0	0	5	0	0	0	1
2	69	2	1	1	21.045	0	0	3	1	1	1	0	0	3	0	0	0	5	1	0	0	1
2	76	2	0	0	26.8668	1	1	3	1	0	0	0	0	1	0	0	0	5	0	1	0	1
2	66	2	0	1	21.475	0	0	3	1	3	1	0	0	3	0	0	0	5	0	0	0	1
1	76	2	0	0	23.6589	0	0	3	1	0	0	1	0	2	0	0	0	5	0	0	0	1
2	73	1	1	1	24.6548	1	1	2	1	0	0	0	0	3	0	0	0	5	0	0	0	1
2	70	2	0	0	31.2213	1	1	2	1	0	0	0	0	3	0	0	0	5	1	1	0	1
2	77	2	0	0	22.0317	0	0	1	0	0	0	0	0	3	0	0	0	5	0	1	0	1
2	82	1	0	0	28.5467	1	1	3	1	0	0	0	0	3	0	0	0	5	0	0	0	1
1	80	2	0	1	25.2174	1	1	2	1	0	0	0	0	3	0	0	0	5	0	0	0	1
2	68	1	0	0	20.6131	0	0	1	0	0	0	0	0	3	0	0	0	5	1	0	1	1
1	97	1	0	0	19.736	0	0	1	0	0	0	0	0	2	0	0	0	3	1	0	0	1
1	60	1	1	0	20.7008	0	0	1	0	0	0	0	0	2	0	0	0	5	0	0	0	1
2	74	1	0	1	21.2279	0	0	1	0	0	0	0	0	2	0	0	0	5	0	0	0	1
2	80	2	1	1	28.3353	1	1	2	1	0	0	0	0	3	0	0	0	5	0	1	0	1
2	68	2	0	0	24.737	1	1	3	1	0	0	0	0	3	0	0	0	5	1	0	0	1
1	70	2	1	0	23.4407	0	0	2	1	3	1	0	0	2	0	0	0	5	0	0	0	1
2	76	2	0	0	25.6143	1	1	3	1	0	0	0	0	2	0	0	0	5	0	0	0	1
1	76	1	0	0	25.8088	1	1	3	1	0	0	0	0	3	0	0	0	5	0	1	0	1
2	66	2	1	0	27.1816	1	1	3	1	0	0	0	0	2	0	0	0	5	0	0	0	1
2	56	2	1	1	20.3125	0	0	1	0	0	0	0	0	2	0	0	0	5	0	1	0	1
1	76	2	0	0	25.3906	1	1	3	1	0	0	0	0	3	0	0	0	5	1	0	0	1
2	67	2	0	0	524.691	1	1	3	1	0	0	0	0	3	0	0	0	1	0	1	0	1
2	62	2	1	1	27.0552	1	1	2	1	0	0	0	0	2	0	0	0	5	0	0	0	1
1	67	2	0	1	26.7299	1	1	3	1	0	0	0	0	2	0	0	0	5	1	0	0	1
2	69	2	0	0	24.2215	1	1	3	1	0	0	0	0	3	0	0	0	5	1	0	0	1
2	88	2	0	0	21.8787	0	0	1	0	0	0	0	0	3	0	0	0	5	0	1	0	1
1	69	2	1	0	24.187	1	1	3	1	0	0	0	0	2	0	0	0	5	0	1	0	1
2	70	2	0	0	26.9531	1	1	3	1	0	0	0	0	3	0	0	0	5	0	0	0	1
2	82	2	0	0	19.1467	0	0	1	0	0	0	0	0	3	0	0	0	5	0	0	0	1
2	57	2	0	0	22.7694	0	0	1	0	0	0	0	0	3	0	0	0	5	0	1	0	1
1	77	2	0	0	19.052	0	0	2	1	1	1	0	0	2	0	0	0	5	0	0	0	1
2	60	2	0	0	27.0552	1	1	2	1	0	0	0	0	2	0	0	0	1	1	0	0	1
2	60	2	0	0	24.0234	1	1	2	1	0	0	0	0	2	0	0	0	5	0	1	0	1
1	87	2	0	0	21.7993	0	0	1	0	0	0	0	0	2	0	0	0	5	0	1	0	1
2	69	2	0	0	23.6128	0	0	1	0	0	0	0	0	2	0	0	0	5	0	1	0	1
2	78	2	0	0	23.4952	0	0	1	0	0	0	0	0	3	0	0	0	5	0	1	0	1
2	65	2	0	0	23.4952	0	0	1	0	0	0	0	0	3	0	0	0	5	0	0	0	1
2	80	1	0	1	27.3522	1	1	3	1	0	0	0	0	3	0	0	0	5	0	1	0	1
2	68	2	0	0	22.0946	0	0	1	0	0	0	0	0	2	0	0	0	5	0	1	0	1
1	69	2	0	0	24.7712	1	1	3	1	0	0	0	0	3	0	0	0	3	0	0	0	1
2	78	2	1	0	22.6844	0	0	1	0	0	0	0	0	3	0	0	0	5	0	1	0	1
2	68	2	1	0	25.078	1	1	3	1	0	0	0	0	3	0	0	0	5	0	0	0	1
2	69	2	0	0	21.2304	0	0	1	0	0	0	0	0	2	0	0	0	5	0	1	0	1
2	71	1	0	0	26.3934	1	1	3	1	0	0	0	0	3	0	0	0	5	0	0	0	1
2	68	2	0	0	22.8736	0	0	1	0	0	0	0	0	3	0	0	0	5	0	0	0	1
1	64	2	0	0	21.3987	0	0	3	1	0	0	0	1	2	0	0	0	1	0	0	0	1
2	56	2	0	0	21.3557	0	0	1	0	0	0	0	0	2	0	0	0	3	0	0	0	1
1	83	2	0	1	22.8624	0	0	3	1	4	1	0	0	3	0	0	0	5	0	1	1	1
2	64	2	0	0	25.1532	1	1	3	1	0	0	0	0	3	0	0	0	5	0	1	0	1
2	79	2	0	0	27.5556	1	1	3	1	0	0	0	0	3	0	0	0	5	0	0	0	1
2	86	2	0	0	22.6667	0	0	1	0	0	0	0	0	3	0	0	0	5	0	0	0	1
2	64	2	1	1	30.863	1	1	3	1	0	0	0	0	3	0	0	0	5	1	0	0	1
2	76	2	0	1	23.8048	0	0	1	0	0	0	0	0	3	0	0	0	5	0	1	0	1
1	75	1	0	0	26.3702	1	1	3	1	0	0	0	0	2	0	0	0	5	0	1	0	1
2	70	1	1	1	27.3438	1	1	2	1	0	0	0	0	3	0	0	0	5	0	0	0	1
2	70	2	0	0	24.6548	1	1	3	1	0	0	0	0	2	0	0	0	5	0	1	0	1
2	70	2	0	0	26.4855	1	1	3	1	0	0	0	0	3	0	0	0	5	0	0	0	1
2	86	2	0	0	25.6312	1	1	2	1	0	0	0	0	3	0	0	0	5	1	1	0	1
1	79	2	0	1	29.2969	1	1	3	1	0	0	0	0	2	0	0	0	5	0	1	0	1
1	99	2	0	0	23.6624	0	0	1	0	0	0	0	0	3	0	0	0	5	0	0	0	1
2	73	2	0	0	27.9103	1	1	3	1	0	0	0	0	2	0	0	0	3	1	0	0	1
2	70	2	0	1	23.9224	1	0	3	1	0	0	0	0	2	0	0	0	5	0	0	0	1
2	77	1	0	1	27.4544	1	1	3	1	0	0	0	0	3	0	0	0	5	0	1	0	1
1	72	2	0	0	30.394	1	1	3	1	0	0	0	0	3	0	0	0	5	1	1	0	1
2	71	2	0	0	24.9324	1	1	3	1	0	0	0	0	3	0	0	0	4	0	0	0	1
2	85	1	0	0	26.5721	1	1	2	1	0	0	0	0	2	0	0	0	5	0	0	0	1
2	65	2	0	0	21.583	0	0	1	0	0	0	0	0	3	0	0	0	5	0	0	0	1
1	68	2	0	0	28.3848	1	1	2	1	0	0	0	0	2	0	0	0	5	0	1	0	1
2	76	2	0	0	28.7503	1	1	3	1	0	0	0	0	2	0	0	0	5	0	0	0	1
1	69	2	1	0	24.9468	1	1	2	1	0	0	0	0	3	0	0	0	5	0	0	0	1
2	83	1	1	0	28.4874	1	1	3	1	0	0	0	0	3	0	0	0	5	0	0	0	1
2	66	1	0	0	20.9644	0	0	1	0	0	0	0	0	2	0	0	0	1	0	0	0	1
2	66	2	0	0	23.1385	0	0	1	0	0	0	0	0	2	0	0	0	4	0	0	0	1
2	66	2	1	0	25.1843	1	1	3	1	0	0	0	0	3	0	0	0	5	0	1	0	1
2	67	2	0	1	27.0389	1	1	3	1	0	0	0	0	2	0	0	0	5	0	0	0	1
2	79	2	0	1	26.8568	1	1	3	1	0	0	0	0	3	0	0	0	4	0	0	0	1
2	83	1	0	0	25.8857	1	1	3	1	0	0	0	0	3	0	0	0	5	0	1	0	1
2	72	2	0	0	31.7507	1	1	3	1	0	0	0	0	3	0	0	0	5	0	1	0	1
2	69	2	0	0	25.614	1	1	2	1	0	0	0	0	3	0	0	0	5	0	1	0	1
2	71	1	0	0	25.7894	1	1	3	1	0	0	0	0	2	0	0	0	5	0	0	0	1
1	81	1	0	0	25.468	1	1	3	1	0	0	0	0	2	0	0	0	5	0	0	0	1
1	78	2	0	0	25.2762	1	1	3	1	0	0	0	0	3	0	0	0	5	0	0	0	1
2	66	1	0	0	26.1528	1	1	3	1	0	0	0	0	2	0	0	0	5	0	0	0	1
2	70	1	0	0	25.1115	1	1	3	1	0	0	0	0	2	0	0	0	5	0	0	0	1
2	74	1	0	0	27.2662	1	1	3	1	0	0	0	0	3	0	0	0	5	0	0	0	1
2	68	1	0	0	22.7096	0	0	1	0	0	0	0	0	2	0	0	0	5	0	0	0	1
1	68	2	0	0	24.6713	1	1	3	1	0	0	0	0	3	0	0	0	5	0	0	0	1
2	65	2	0	0	25.1451	1	1	3	1	0	0	0	0	3	0	0	0	5	1	0	0	1
2	67	2	0	1	26.0867	1	1	3	1	0	0	0	0	3	0	0	0	5	1	1	0	1
2	70	2	0	1	24.9503	1	1	3	1	0	0	0	0	2	0	0	0	4	0	1	0	1
2	71	2	0	0	24.4367	1	1	2	1	0	0	0	0	3	0	0	0	5	0	0	0	1
1	67	2	0	0	23.815	0	0	1	0	0	0	0	0	1	0	0	0	5	0	0	0	1
1	77	2	0	0	26.0308	1	1	3	1	0	0	0	0	3	0	0	0	5	0	1	0	1
1	46	1	1	0	24.8016	1	1	2	1	0	0	0	0	3	0	0	0	5	0	0	0	1
2	69	1	0	0	24.6548	1	1	3	1	0	0	0	0	2	0	0	0	5	0	1	0	1
1	70	2	0	0	27.2173	1	1	3	1	0	0	0	0	1	0	0	0	5	0	0	0	1
2	52	1	0	1	22.0386	0	0	3	1	3	1	0	0	3	0	0	0	5	0	0	0	1
1	81	2	1	1	22.8164	0	0	3	1	4	1	0	0	2	0	0	0	5	1	1	0	1
1	71	2	0	0	25.7812	1	1	3	1	0	0	0	0	2	0	0	0	5	0	0	0	1
1	73	2	0	1	19.9594	0	0	3	1	0	0	1	0	2	0	0	0	5	0	0	1	1
2	56	1	0	1	24.974	1	1	3	1	0	0	0	0	3	0	0	0	5	1	0	0	1
1	83	2	0	0	28.6851	1	1	2	1	0	0	0	0	3	0	0	0	5	1	1	0	1
1	80	2	0	0	21.2031	0	0	3	1	1	1	0	0	3	0	0	0	5	1	0	0	1
2	65	2	0	1	21.3792	0	0	1	0	0	0	0	0	3	0	0	0	5	0	0	0	1
2	76	2	1	0	24.7988	1	1	2	1	0	0	0	0	3	0	0	0	5	0	0	0	1
2	66	2	1	1	23.6164	0	0	1	0	0	0	0	0	2	0	0	0	5	0	1	0	1
2	70	2	0	0	26.3325	1	1	2	1	0	0	0	0	2	0	0	0	5	1	1	0	1
2	89	1	0	0	24.4283	1	1	3	1	0	0	0	0	3	0	0	0	5	0	0	0	1
2	87	2	0	0	24.4561	1	1	3	1	0	0	0	0	3	0	0	0	5	0	1	0	1
2	68	2	1	0	26.0262	1	1	2	1	0	0	0	0	3	0	0	0	4	0	0	0	1
2	66	2	1	0	22.03	0	0	1	0	0	0	0	0	3	0	0	0	5	0	1	0	1
1	65	2	0	0	24.16	1	1	3	1	0	0	0	0	2	0	0	0	5	0	0	0	1
2	66	1	0	0	25.12	1	1	3	1	0	0	0	0	2	0	0	0	5	0	0	0	1
2	71	2	0	0	24.32	1	1	3	1	0	0	0	0	3	0	0	0	5	0	1	0	1
2	69	2	1	1	24.3	1	1	2	1	0	0	0	0	3	0	0	0	5	0	0	0	1
1	86	2	0	0	21.3	0	0	1	0	0	0	0	0	3	0	0	0	5	0	0	0	1
2	94	2	0	0	23.15	0	0	1	0	0	0	0	0	3	0	0	0	5	0	0	0	1
2	77	2	0	0	32.38	1	1	3	1	0	0	0	0	3	0	0	0	5	1	1	0	1
2	74	2	0	1	23.49	0	0	1	0	0	0	0	0	3	0	0	0	5	0	0	0	1
1	75	2	0	0	21.74	0	0	3	1	1	1	0	0	3	0	0	0	5	0	0	0	1
2	72	2	0	1	25.93	1	1	3	1	0	0	0	0	3	0	0	0	5	0	0	0	1
2	83	1	0	0	22.05	0	0	3	1	3	1	0	0	3	0	0	0	5	0	0	0	1
2	72	2	1	1	21.95	0	0	1	0	0	0	0	0	3	0	0	0	5	1	0	1	1
2	76	2	0	0	30.59	1	1	3	1	0	0	0	0	3	0	0	0	5	0	0	0	1
1	77	2	0	0	24.11	1	1	3	1	0	0	0	0	3	0	0	0	5	0	0	0	1
2	76	2	0	0	28	1	1	2	1	0	0	0	0	2	0	0	0	5	0	1	0	1
2	76	1	0	0	23.6	0	0	1	0	0	0	0	0	3	0	0	0	5	1	0	0	1
2	68	2	0	1	26.67	1	1	2	1	0	0	0	0	3	0	0	0	5	0	0	0	1
1	82	2	0	0	31.89	1	1	3	1	0	0	0	0	3	0	0	0	5	1	1	0	1
2	53	1	0	0	25.97	1	1	2	1	0	0	0	0	2	0	0	0	4	0	0	0	1
1	85	2	0	0	26.93	1	1	2	1	0	0	0	0	2	0	0	0	3	0	1	0	1
2	66	1	1	1	22.7	0	0	1	0	0	0	0	0	3	0	0	0	5	0	1	0	1
2	63	2	1	1	24.7	1	1	3	1	0	0	0	0	2	0	0	0	5	0	0	0	1
2	58	2	0	0	22.6	0	0	3	1	4	1	0	0	2	0	0	0	5	0	0	0	1
1	81	1	0	0	25.2	1	1	3	1	0	0	0	0	2	0	0	0	5	0	1	0	1
1	68	1	1	1	20.1	0	0	3	1	0	0	1	0	2	0	0	0	5	0	0	0	1
2	66	1	1	1	28.8	1	1	3	1	0	0	0	0	2	0	0	0	5	1	0	0	1
2	77	2	0	0	24.24	1	1	2	1	0	0	0	0	3	0	0	0	5	0	1	0	1
2	70	2	1	0	27.7	1	1	3	1	0	0	0	0	3	0	0	0	4	0	0	0	1
2	66	2	1	0	26	1	1	3	1	0	0	0	0	3	0	0	0	5	0	1	0	1
2	76	1	0	1	22.07	0	0	3	1	4	1	0	0	3	0	0	0	5	0	0	0	1
1	77	2	0	0	22.6	0	0	3	1	0	0	1	0	3	0	0	0	5	0	1	0	1
2	73	1	0	0	22.57	0	0	3	1	4	1	0	0	3	0	0	0	5	1	1	0	1
1	78	1	0	0	23	0	0	2	1	3	1	0	0	3	0	0	0	5	0	0	0	1
2	65	1	0	0	26	1	1	2	1	0	0	0	0	3	0	0	0	5	0	0	0	1
1	86	1	0	0	19.4	0	0	3	1	0	0	1	0	3	0	0	0	5	0	0	0	1
2	67	1	0	1	24.9	1	1	3	1	0	0	0	0	2	0	0	0	5	0	0	0	1
2	72	1	0	0	26.4	1	1	3	1	0	0	0	0	2	0	0	0	5	1	0	0	1
1	66	2	0	0	22.2	0	0	3	1	0	0	1	0	2	0	0	0	3	0	0	0	1
2	48	2	0	0	21.5	0	0	1	0	0	0	0	0	2	0	0	0	4	0	0	0	1
2	78	2	0	0	27	1	1	3	1	0	0	0	0	3	0	0	0	5	0	0	0	1
1	65	2	0	0	23.7	0	0	2	1	1	1	0	0	3	0	0	0	5	1	0	0	1
2	74	2	0	0	27.56	1	1	3	1	0	0	0	0	1	0	0	0	5	0	0	0	1
2	81	2	0	0	22.37	0	0	1	0	0	0	0	0	1	0	0	0	5	0	0	0	1
2	81	1	0	0	22.32	0	0	1	0	0	0	0	0	3	0	0	0	5	0	0	0	1
2	65	2	0	0	21.43	0	0	1	0	0	0	0	0	3	0	0	0	3	0	0	0	1
2	75	1	0	0	21.48	0	0	1	0	0	0	0	0	3	0	0	0	5	0	0	0	1
1	68	1	0	0	26.47	1	1	2	1	0	0	0	0	3	0	0	0	5	0	0	0	1
2	75	1	0	0	28.26	1	1	3	1	0	0	0	0	3	0	0	0	5	1	0	0	1
2	71	2	1	0	31.9	1	1	2	1	0	0	0	0	3	0	0	0	5	0	0	0	1
2	72	1	1	0	24.6	1	1	3	1	0	0	0	0	2	0	0	0	5	0	1	0	1
2	75	2	0	0	28.2	1	1	2	1	0	0	0	0	2	0	0	0	5	0	1	0	1
1	69	2	0	0	24.8	1	1	3	1	0	0	0	0	2	0	0	0	5	0	0	0	1
1	76	1	0	0	23.5	0	0	2	1	0	0	1	0	3	0	0	0	5	0	0	0	1
2	92	2	0	0	23.9	0	0	1	0	0	0	0	0	3	0	0	0	5	0	0	0	1
1	96	2	0	0	26.7	1	1	2	1	0	0	0	0	3	0	0	0	5	0	1	0	1
2	67	1	0	0	25.1	1	1	3	1	0	0	0	0	3	0	0	0	5	0	1	0	1
2	68	2	0	0	25.8	1	1	2	1	0	0	0	0	2	0	0	0	5	0	0	0	1
2	75	1	0	0	21.9	0	0	2	1	1	1	0	0	3	0	0	0	4	0	0	0	1
2	73	2	0	0	23.6	0	0	3	1	3	1	0	0	3	0	0	0	5	0	0	0	1
1	67	2	1	1	21.8	0	0	3	1	0	0	1	0	3	0	0	0	5	1	0	0	1
2	81	1	0	0	27.6	1	1	3	1	0	0	0	0	2	0	0	0	1	0	0	0	1
2	67	1	0	1	19.6	0	0	3	1	3	1	0	0	3	0	0	0	5	1	0	0	1
2	81	1	0	0	27.1	1	1	2	1	0	0	0	0	3	0	0	0	1	0	0	0	1
2	73	2	0	0	24.8	1	1	2	1	0	0	0	0	3	0	0	0	5	0	0	0	1
2	81	1	0	0	25.7	1	1	2	1	0	0	0	0	3	0	0	0	5	1	1	1	1
2	72	1	0	0	38.1	1	1	2	1	0	0	0	0	3	0	0	0	5	0	1	0	1
2	76	2	0	0	24.4	1	1	3	1	0	0	0	0	3	0	0	0	5	0	1	0	1
1	66	2	0	0	22.6	0	0	1	0	0	0	0	0	2	0	0	0	5	0	0	0	1
2	83	1	0	0	22.6	0	0	1	0	0	0	0	0	2	0	0	0	5	0	0	0	1
2	79	1	0	0	26.6	1	1	2	1	0	0	0	0	3	0	0	0	5	0	1	0	1
1	78	2	0	0	29.5	1	1	2	1	0	0	0	0	2	0	0	0	5	0	0	0	1
1	80	2	0	0	23.8	0	0	1	0	0	0	0	0	2	0	0	0	5	0	1	0	1
1	72	1	0	0	22	0	0	2	1	4	1	0	0	2	0	0	0	5	1	0	0	1
1	82	1	0	0	26.7	1	1	2	1	0	0	0	0	2	0	0	0	5	0	1	0	1
1	68	1	0	0	23.62	0	0	1	0	0	0	0	0	2	0	0	0	3	0	1	0	1
2	80	1	0	0	21.21	0	0	1	0	0	0	0	0	3	0	0	0	5	0	0	0	1
2	90	1	0	0	22.7	0	0	1	0	0	0	0	0	3	0	0	0	5	0	1	0	1
1	75	3	1	1	22.7833	0	0	3	1	0	0	0	0	3	0	0	0	5	1	1	0	0
2	58	3	1	1	22.5686	0	0	3	1	0	0	0	0	1	0	0	0	5	0	0	0	0
2	78	2	0	0	23.1111	0	0	2	1	0	0	0	0	2	0	0	0	5	0	0	0	0
1	76	3	1	0	22.3214	0	0	2	1	0	0	0	0	2	0	0	0	5	0	0	0	0
2	61	3	0	0	19.2234	0	0	2	1	0	0	0	0	3	0	0	0	5	0	0	0	0
1	74	2	0	0	20.202	0	0	2	1	0	0	0	0	2	0	0	0	5	0	0	0	0
2	65	3	0	0	23.6055	0	0	2	1	0	0	0	0	2	0	0	0	5	0	0	0	0
2	79	2	0	0	21.2279	0	0	2	1	0	0	0	0	2	0	0	0	5	0	0	0	0
1	63	2	0	0	22.4913	0	0	2	1	0	0	0	0	2	0	0	0	5	0	0	0	0
2	68	2	1	1	22.7732	0	0	3	1	0	0	0	0	2	0	0	0	5	0	0	0	0
2	83	2	0	0	20.5677	0	0	3	1	0	0	0	0	3	0	0	0	5	0	0	0	0
2	74	2	0	1	22.0189	0	0	3	1	0	0	0	0	2	0	0	0	5	0	0	0	0
2	70	2	0	0	22.0542	0	0	2	1	0	0	0	0	2	0	0	0	5	0	0	0	0
2	80	2	0	0	4.30655	0	0	2	1	0	0	0	0	3	0	0	0	5	0	0	0	0
2	79	2	0	1	19.5609	0	0	3	1	0	0	0	0	1	0	0	0	5	1	0	0	0
2	79	2	0	0	19.9792	0	0	3	1	0	0	0	0	3	0	0	0	5	0	0	0	0
2	67	2	0	0	21.4594	0	0	3	1	0	0	0	0	2	0	0	0	4	0	0	0	0
2	78	2	1	0	22.7872	0	0	3	1	0	0	0	0	3	0	0	0	5	0	0	0	0
2	53	2	0	1	23.3726	0	0	2	1	0	0	0	0	3	0	0	0	5	0	1	0	0
2	63	2	0	0	23.5556	0	0	3	1	0	0	0	0	2	0	0	0	4	0	0	0	0
2	77	2	0	0	21.2279	0	0	3	1	0	0	0	0	3	0	0	0	5	0	1	0	0
2	77	2	0	1	22.8624	0	0	3	1	0	0	0	0	2	0	0	0	5	0	1	0	0
2	74	2	0	0	17.9418	0	0	2	1	0	0	0	0	2	0	0	0	5	0	1	0	0
2	60	2	1	0	19.9219	0	0	2	1	0	0	0	0	3	0	0	0	5	1	1	0	0
1	74	2	0	0	21.048	0	0	3	1	0	0	0	0	3	0	0	0	5	0	0	0	0
2	74	2	1	0	23.1108	0	0	3	1	0	0	0	0	3	0	0	0	5	0	0	0	0
2	79	2	0	0	21.2279	0	0	3	1	0	0	0	0	2	0	0	0	5	0	0	0	0
1	83	2	0	0	20.714	0	0	2	1	0	0	0	0	2	0	0	0	5	0	0	0	0
2	52	1	0	0	23.5883	0	0	3	1	0	0	0	0	3	0	0	0	5	0	0	0	0
2	72	2	0	1	21.2084	0	0	2	1	0	0	0	0	3	0	0	0	5	0	1	0	0
2	69	1	0	0	20.3996	0	0	2	1	0	0	0	0	2	0	0	0	5	0	0	0	0
2	70	2	1	0	21.6407	0	0	3	1	0	0	0	0	2	0	0	0	5	1	0	0	0
2	66	2	0	0	22.8001	0	0	3	1	0	0	0	0	1	0	0	0	5	0	0	0	0
1	66	2	1	1	21.8929	0	0	3	1	0	0	0	0	3	0	0	0	5	0	0	0	0
1	79	2	0	0	23.3892	0	0	2	1	0	0	0	0	3	0	0	0	5	0	0	0	0
2	66	2	0	0	20.4328	0	0	3	1	0	0	0	0	2	0	0	0	5	0	0	0	0
2	65	2	0	0	22.2875	0	0	3	1	0	0	0	0	3	0	0	0	5	0	0	0	0
1	80	2	0	0	21.4141	0	0	3	1	0	0	0	0	3	0	0	0	5	0	1	0	0
2	73	2	0	0	21.8929	0	0	3	1	0	0	0	0	3	0	0	0	5	0	0	0	0
2	79	1	0	0	20.3061	0	0	3	1	0	0	0	0	3	0	0	0	5	0	0	0	0
2	67	1	0	0	23.2086	0	0	3	1	0	0	0	0	2	0	0	0	4	0	1	0	0
2	69	1	0	0	22.975	0	0	3	1	0	0	0	0	3	0	0	0	5	0	1	0	0
2	76	2	0	0	18.7261	0	0	3	1	0	0	0	0	2	0	0	0	5	0	0	0	0
2	82	1	0	0	23.7272	0	0	3	1	0	0	0	0	2	0	0	0	5	0	0	0	0
2	77	2	1	0	20.5436	0	0	2	1	0	0	0	0	2	0	0	0	5	0	0	0	0
2	80	2	0	0	19.025	0	0	3	1	0	0	0	0	2	0	0	0	5	0	0	0	0
2	70	2	0	0	22.0741	0	0	3	1	0	0	0	0	3	0	0	0	5	0	0	0	0
1	77	2	0	0	21.1301	0	0	3	1	0	0	0	0	3	0	0	0	5	0	0	0	0
2	71	2	0	0	23.0711	0	0	3	1	0	0	0	0	2	0	0	0	5	0	0	0	0
2	89	2	0	1	23.8054	0	0	3	1	0	0	0	0	3	0	0	0	5	0	1	0	0
2	78	2	0	0	23.1481	0	0	3	1	0	0	0	0	3	0	0	0	5	0	1	0	0
2	73	2	0	0	21.3593	0	0	2	1	0	0	0	0	3	0	0	0	5	0	0	0	0
2	67	1	1	0	23.19	0	0	3	1	0	0	0	0	1	0	0	0	5	0	0	0	0
2	67	2	1	0	23.2335	0	0	3	1	0	0	0	0	3	0	0	0	5	0	1	0	0
2	70	2	0	0	23.68	0	0	3	1	0	0	0	0	3	0	0	0	5	0	0	0	0
2	67	2	0	0	22.68	0	0	3	1	0	0	0	0	2	0	0	0	2	0	0	0	0
2	58	1	0	0	20.87	0	0	3	1	0	0	0	0	3	0	0	0	5	0	0	0	0
2	66	2	0	0	22.54	0	0	2	1	0	0	0	0	3	0	0	0	5	0	0	0	0
2	87	1	0	0	22.29	0	0	3	1	0	0	0	0	2	0	0	0	5	0	1	0	0
2	65	2	0	0	22.35	0	0	3	1	0	0	0	0	1	0	0	0	5	0	1	0	0
2	70	2	0	0	21.11	0	0	3	1	0	0	0	0	3	0	0	0	5	0	1	0	0
2	76	2	0	0	19.89	0	0	3	1	0	0	0	0	3	0	0	0	5	0	0	0	0
2	72	2	0	0	23.29	0	0	2	1	0	0	0	0	3	0	0	0	5	0	0	0	0
2	85	2	0	0	22.75	0	0	2	1	0	0	0	0	3	0	0	0	5	1	1	0	0
1	51	2	0	0	20.55	0	0	2	1	0	0	0	0	1	0	0	0	5	0	1	0	0
2	79	2	0	0	22.07	0	0	2	1	0	0	0	0	3	0	0	0	5	0	1	0	0
2	70	1	0	0	22.2	0	0	2	1	0	0	0	0	2	0	0	0	5	1	0	0	0
2	66	1	1	0	20.3	0	0	2	1	0	0	0	0	2	0	0	0	5	0	0	0	0
2	66	1	1	0	22.35	0	0	2	1	0	0	0	0	2	0	0	0	3	0	1	0	0
2	83	1	0	0	19.8	0	0	2	1	0	0	0	0	2	0	0	0	5	1	0	0	0
2	72	1	0	0	23.3	0	0	3	1	0	0	0	0	3	0	0	0	5	0	0	0	0
2	68	2	0	0	21.16	0	0	2	1	0	0	0	0	3	0	0	0	5	0	0	0	0
2	68	2	0	0	23.4	0	0	2	1	0	0	0	0	2	0	0	0	3	0	0	0	0
2	85	1	0	0	18.1	0	0	3	1	0	0	0	0	3	0	0	0	5	0	0	0	0
1	76	1	0	0	22.2	0	0	3	1	0	0	0	0	3	0	0	0	5	0	0	0	0
1	80	1	0	0	22.67	0	0	3	1	0	0	0	0	3	0	0	0	5	0	1	0	0
2	65	1	0	0	20.82	0	0	2	1	0	0	0	0	3	0	0	0	5	0	0	0	0
1	66	1	1	1	22.4	0	0	3	1	0	0	0	0	1	0	0	0	5	1	0	0	0
2	76	2	0	0	23.9	0	0	2	1	0	0	0	0	3	0	0	0	5	0	1	0	0
2	80	1	0	0	21.4	0	0	3	1	0	0	0	0	3	0	0	0	5	0	0	0	0
2	70	2	0	0	23	0	0	3	1	0	0	0	0	3	0	0	0	5	0	0	0	0
2	80	1	0	0	21.8	0	0	2	1	0	0	0	0	3	0	0	0	5	0	0	0	0
2	65	2	0	1	23.12	0	0	2	1	0	0	0	0	3	0	0	0	4	0	0	0	0
